# Supplementary material for: N′-[(E)-1-(5-Bromo-2-hy­droxy­phen­yl)ethyl­idene]-4-nitro­benzohydrazide
Source: Acta Crystallogr Sect E Struct Rep Online. 2011 Jun 25;67(Pt 7):o1809. doi: 10.1107/S1600536811023609 (PMC3152073; doi:10.1107/S1600536811023609)
Supplement: Supplementary file 2 [file e-67-o1809-Isup2.hkl]

# 
# h,k,l, Fc-squared, Fo-squared, sigma(Fo-squared) and status flag 
# 
data_I
_shelx_title ' xb3861 in Pna2(1)' 
_shelx_refln_list_code          4 
_shelx_F_calc_maximum      186.15 
_exptl_crystal_F_000       760.00 
_reflns_d_resolution_high  0.8347 
 
loop_ 
 _symmetry_equiv_pos_as_xyz 
 'x, y, z' 
 '-x, -y, z+1/2' 
 'x+1/2, -y+1/2, z' 
 '-x+1/2, y+1/2, z+1/2' 
 
_cell_length_a    40.3805 
_cell_length_b     5.0598 
_cell_length_c     7.1676 
_cell_angle_alpha  90.000 
_cell_angle_beta   90.000 
_cell_angle_gamma  90.000 
 
_shelx_F_squared_multiplier     1.000 
 
loop_ 
 _refln_index_h 
 _refln_index_k 
 _refln_index_l 
 _refln_F_squared_calc 
 _refln_F_squared_meas 
 _refln_F_squared_sigma 
 _refln_observed_status 
  28   0  -7       25.43       49.64     27.28 o 
  20   1  -7      268.23      273.60     42.06 o 
  21   1  -7      205.57      198.95     39.03 o 
  22   1  -7      265.30      212.59     41.68 o 
  23   1  -7      116.98      111.03     34.86 o 
  24   1  -7      183.82      106.86     36.00 o 
  25   1  -7       71.84       33.35     31.07 o 
  26   1  -7      142.07      141.26     24.54 o 
   2   2  -7       12.07       17.05     22.74 o 
   3   2  -7       49.92       99.28     28.04 o 
   4   2  -7       29.92      -12.51     22.74 o 
   5   2  -7       23.62        3.79     23.49 o 
   6   2  -7      110.80      100.42     30.32 o 
   7   2  -7       24.62       34.11     26.53 o 
   8   2  -7        7.06       10.99     24.63 o 
   9   2  -7       12.79        2.27     23.12 o 
  10   2  -7       14.84       34.86     25.77 o 
  11   2  -7        6.31        4.55     26.53 o 
  12   2  -7       18.98      -23.12     23.12 o 
  13   2  -7       21.91       18.95     26.91 o 
  14   2  -7       11.68       -9.47     24.63 o 
  15   2  -7       44.03       46.61     29.94 o 
  16   2  -7       32.14       45.85     29.18 o 
  17   2  -7       44.19       47.75     30.32 o 
  18   2  -7       38.20       38.27     29.18 o 
  19   2  -7       16.69      -10.61     25.01 o 
  20   2  -7        7.17       -9.85     24.63 o 
  21   2  -7       16.25       12.88     27.28 o 
  22   2  -7       19.56       23.49     29.18 o 
  23   2  -7       99.27      119.37     37.14 o 
   1   3  -7      425.42      485.43     51.16 o 
   2   3  -7      145.61      175.07     35.62 o 
   3   3  -7      102.04      125.05     32.59 o 
   4   3  -7      187.69      214.11     37.14 o 
   5   3  -7      262.76      250.49     39.41 o 
   6   3  -7       33.13       34.11     24.63 o 
   7   3  -7      141.21      128.09     32.21 o 
   8   3  -7       22.63       53.43     27.66 o 
   9   3  -7      541.76      565.39     57.60 o 
  10   3  -7       22.75       32.59     26.91 o 
  11   3  -7      271.08      221.31     39.79 o 
  12   3  -7      227.39      208.80     39.03 o 
  13   3  -7       97.06      106.48     32.59 o 
  14   3  -7       87.20      126.57     35.62 o 
  20   0  -6      934.34      832.93     60.25 o 
  22   0  -6      533.22      583.96     47.75 o 
  24   0  -6      605.04      609.35     48.88 o 
  26   0  -6      550.97      496.05     48.13 o 
  28   0  -6      496.54      435.41     44.72 o 
  30   0  -6      340.37      311.50     39.03 o 
  32   0  -6      265.73      289.14     38.65 o 
  34   0  -6      257.44      210.32     37.14 o 
   7   1  -6      453.00      449.43     42.82 o 
   8   1  -6      132.84      190.61     28.80 o 
   9   1  -6      405.06      401.31     42.06 o 
  10   1  -6       79.90      109.52     25.39 o 
  11   1  -6       22.20        8.34     18.57 o 
  12   1  -6       73.54       60.63     22.74 o 
  13   1  -6      121.81       92.08     25.77 o 
  14   1  -6       45.47       35.24     21.60 o 
  15   1  -6      607.39      512.34     51.16 o 
  16   1  -6      179.14      190.23     32.21 o 
  17   1  -6       27.37       33.35     21.60 o 
  18   1  -6      140.84      143.98     45.47 o 
  19   1  -6       33.99       32.10     14.93 o 
  20   1  -6       44.37       38.67     15.35 o 
  21   1  -6       32.16       30.06     15.11 o 
  22   1  -6        4.98       20.82     11.54 o 
  23   1  -6        3.71       -0.99     10.82 o 
  24   1  -6       16.08       18.62     11.81 o 
  25   1  -6       56.49       43.45     20.16 o 
  26   1  -6       81.53      100.89     20.97 o 
  27   1  -6       33.23       40.13     13.30 o 
  28   1  -6       30.89       36.49     13.15 o 
  29   1  -6       19.61       -2.64     12.33 o 
  30   1  -6       71.76       96.91     19.81 o 
  31   1  -6       90.80       82.23     16.26 o 
  32   1  -6       45.16       23.48     13.95 o 
  33   1  -6       19.66       29.03     14.59 o 
   0   2  -6      447.11      675.29     52.67 o 
   1   2  -6      745.93      735.15     41.93 o 
   2   2  -6      154.65      412.57     80.91 o 
   3   2  -6     1408.10     1335.83     63.62 o 
   4   2  -6        5.78       62.15     21.22 o 
   5   2  -6      603.86      600.12     73.33 o 
   6   2  -6      558.12      779.12     59.50 o 
   7   2  -6     2606.03     2410.88    151.58 o 
   8   2  -6       30.38       71.24     23.12 o 
   9   2  -6     1004.77     1017.48     75.41 o 
  10   2  -6      449.06      482.02     45.85 o 
  11   2  -6      246.67      281.56     36.76 o 
  12   2  -6       55.64       65.56     23.49 o 
  13   2  -6      339.16      360.00     42.44 o 
  14   2  -6       28.54       32.97     23.49 o 
  15   2  -6      749.83      735.92     61.77 o 
  16   2  -6       43.37       47.37     25.39 o 
  17   2  -6     1225.41     1086.83     86.02 o 
  18   2  -6      128.86       71.62     28.80 o 
  19   2  -6      458.28      441.35     33.29 o 
  20   2  -6      107.15       84.56     18.38 o 
  21   2  -6      659.62      572.12     51.54 o 
  22   2  -6       34.71       13.47     15.91 o 
  23   2  -6      271.85      286.01     27.95 o 
  24   2  -6       28.56       36.86     17.57 o 
  25   2  -6      400.39      404.08     32.69 o 
  26   2  -6       24.50       12.18     19.89 o 
  27   2  -6      432.83      414.07     34.29 o 
  28   2  -6       18.56       12.92     26.72 o 
  29   2  -6      256.49      300.99     36.38 o 
  30   2  -6        8.19       19.76     18.11 o 
   1   3  -6       73.25       84.70     17.55 o 
   2   3  -6       45.20       55.67     15.70 o 
   3   3  -6       56.77       77.68     24.63 o 
   4   3  -6       49.91       82.61     25.39 o 
   5   3  -6       17.95       47.37     23.12 o 
   6   3  -6       53.42       61.39     25.01 o 
   7   3  -6       75.22       65.56     25.77 o 
   8   3  -6      228.55      244.04     36.76 o 
   9   3  -6       84.54       89.81     28.04 o 
  10   3  -6       31.25       37.89     25.39 o 
  11   3  -6       73.43      103.45     30.32 o 
  12   3  -6        3.02       10.99     23.87 o 
  13   3  -6       35.54       -0.38     23.49 o 
  14   3  -6        7.12       28.42     26.53 o 
  15   3  -6      122.42      118.61     33.73 o 
  16   3  -6        5.12       24.25     26.53 o 
  17   3  -6       40.99       49.26     28.80 o 
  18   3  -6        3.62       -8.72     25.01 o 
  19   3  -6        2.22       -9.47     25.77 o 
  20   3  -6        4.96      -10.23     26.15 o 
  21   3  -6       18.12       13.64     28.42 o 
  22   3  -6       18.78        4.92     17.03 o 
  23   3  -6       13.15       24.79     18.01 o 
  24   3  -6       53.50       30.75     19.10 o 
   3   4  -6       87.00      146.65     32.97 o 
   4   4  -6      489.40      698.03     62.15 o 
   5   4  -6       46.65      103.07     31.07 o 
   6   4  -6      384.62      409.64     50.40 o 
   7   4  -6        8.22       15.16     25.39 o 
   8   4  -6      134.65      140.59     33.73 o 
   9   4  -6       23.02       25.39     26.53 o 
  10   4  -6      164.52      210.32     39.41 o 
  11   4  -6       27.11       58.74     30.32 o 
  12   4  -6      278.71      263.75     43.20 o 
  13   4  -6       93.30      115.58     33.73 o 
  14   0  -5       88.76       65.94     17.05 o 
  16   0  -5      170.39      188.34     23.49 o 
  18   0  -5      179.15      204.63     24.63 o 
  20   0  -5      257.83      287.24     28.80 o 
  22   0  -5      201.66      182.60     19.46 o 
  24   0  -5       89.27       79.23     19.71 o 
  26   0  -5      176.02      172.05     20.11 o 
  28   0  -5       25.31       30.30     14.89 o 
  30   0  -5      137.14      102.27     18.88 o 
  32   0  -5       60.10       39.07     28.61 o 
  34   0  -5      118.25       99.60     19.89 o 
  36   0  -5       44.41       22.74     21.98 o 
  38   0  -5      108.64       40.55     25.77 o 
   0   1  -5     1076.77     1125.86     69.73 o 
   1   1  -5      592.52      655.96     52.30 o 
   2   1  -5     1633.37     1632.89    102.70 o 
   3   1  -5     1517.01     1515.42     98.91 o 
   4   1  -5     2035.92     2136.90    128.84 o 
   5   1  -5      440.67      588.51     47.37 o 
   6   1  -5      788.12      726.45     56.08 o 
   7   1  -5     1439.63     1404.01     86.78 o 
   8   1  -5     1555.66     1529.06     98.15 o 
   9   1  -5     2570.08     2338.12    144.38 o 
  10   1  -5     2369.14     2174.79    143.62 o 
  11   1  -5     1320.48     1201.27     85.26 o 
  12   1  -5     1036.04      992.09     73.90 o 
  13   1  -5      351.80      357.68     25.57 o 
  14   1  -5     1895.53     1789.10     76.39 o 
  15   1  -5     1506.83     1368.29     63.33 o 
  16   1  -5     1205.82     1170.40     48.73 o 
  17   1  -5     1841.63     1757.73     76.94 o 
  18   1  -5      229.36      192.88     15.09 o 
  19   1  -5      453.03      438.31     22.20 o 
  20   1  -5      745.96      718.21     33.70 o 
  21   1  -5      105.77       98.09     12.68 o 
  22   1  -5      488.34      460.55     24.16 o 
  23   1  -5      229.77      219.79     25.19 o 
  24   1  -5      806.89      719.61     31.76 o 
  25   1  -5      787.73      709.39     32.04 o 
  26   1  -5      700.72      669.31     30.63 o 
  27   1  -5      384.46      401.06     23.24 o 
  28   1  -5      713.84      674.70     31.21 o 
  29   1  -5      222.58      213.42     18.53 o 
  30   1  -5      442.31      490.88     26.92 o 
  31   1  -5      109.07      111.32     15.41 o 
  32   1  -5      301.25      285.48     21.84 o 
  33   1  -5      209.73      209.90     24.47 o 
  34   1  -5      107.67       97.99     16.25 o 
  35   1  -5      236.88      245.61     21.34 o 
  36   1  -5      217.86      216.69     20.70 o 
  37   1  -5      135.27      148.10     18.67 o 
  38   1  -5      200.62      212.82     21.21 o 
   1   2  -5      805.19      710.53     52.30 o 
   2   2  -5     1451.11     1548.26     70.23 o 
   3   2  -5      288.63      374.78     36.76 o 
   4   2  -5       19.81       36.75     16.86 o 
   5   2  -5      251.88      239.29     26.15 o 
   6   2  -5      302.49      303.20     22.27 o 
   7   2  -5      100.04      103.64     13.81 o 
   8   2  -5       18.91        4.37     10.23 o 
   9   2  -5      310.43      331.58     37.89 o 
  10   2  -5       11.37       21.22     17.81 o 
  11   2  -5      120.01      112.93     24.25 o 
  12   2  -5       21.72       14.78     18.95 o 
  13   2  -5      216.89      218.65     32.21 o 
  14   2  -5      111.20       81.23     15.65 o 
  15   2  -5      450.82      438.69     68.21 o 
  16   2  -5      526.97      446.29     29.72 o 
  17   2  -5       71.56       66.96     24.44 o 
  18   2  -5      175.98      169.71     19.48 o 
  19   2  -5      164.25      161.76     21.98 o 
  20   2  -5       25.69       -1.10     28.23 o 
  21   2  -5      159.77      142.67     16.57 o 
  22   2  -5      111.33      109.85     14.04 o 
  23   2  -5      205.67      209.41     21.31 o 
  24   2  -5       51.40       49.42     12.06 o 
  25   2  -5       71.68       50.58     12.04 o 
  26   2  -5       53.00       46.89     14.23 o 
  27   2  -5        1.49       -7.60     10.60 o 
  28   2  -5       17.11       20.25     12.21 o 
  29   2  -5       73.45       74.02     19.37 o 
  30   2  -5       24.30       14.15     16.48 o 
  31   2  -5       49.32       54.91     19.26 o 
  32   2  -5       10.88       12.22     21.03 o 
  33   2  -5      219.39      201.57     25.85 o 
  34   2  -5        8.59       13.41     18.21 o 
  35   2  -5       66.82       53.29     20.38 o 
   0   3  -5     1656.10     1807.21    114.44 o 
   1   3  -5     1640.93     1840.19    166.36 o 
   2   3  -5      257.00      331.58     37.14 o 
   3   3  -5      543.41      564.26     48.13 o 
   4   3  -5      433.77      515.10     42.63 o 
   5   3  -5      811.18      773.82     62.91 o 
   6   3  -5      121.88      170.15     29.56 o 
   7   3  -5      791.43      740.47     60.63 o 
   8   3  -5      184.63      264.51     34.86 o 
   9   3  -5      258.12      283.45     37.52 o 
  10   3  -5      197.52      253.90     34.86 o 
  11   3  -5      700.27      682.11     57.98 o 
  12   3  -5       84.45      104.59     27.66 o 
  13   3  -5      908.77      805.65     66.32 o 
  14   3  -5      475.06      444.13     47.37 o 
  15   3  -5      178.53      163.33     31.83 o 
  16   3  -5       40.78       17.12     25.39 o 
  17   3  -5      450.40      460.40     31.95 o 
  18   3  -5      198.30      174.56     21.30 o 
  19   3  -5      410.54      345.98     28.59 o 
  20   3  -5      196.01      193.54     22.18 o 
  21   3  -5      393.21      344.06     32.59 o 
  22   3  -5      149.27      146.51     20.57 o 
  23   3  -5      568.42      516.60     35.13 o 
  24   3  -5      232.46      176.82     23.03 o 
  25   3  -5      332.18      286.66     46.61 o 
  26   3  -5      145.75      165.47     23.39 o 
  27   3  -5      214.87      189.86     33.73 o 
  28   3  -5       81.34       67.71     19.46 o 
  29   3  -5      294.08      240.96     27.22 o 
  30   3  -5       42.46       48.92     19.41 o 
  31   3  -5      231.84      193.45     26.22 o 
   1   4  -5        6.93        3.03     19.33 o 
   2   4  -5        7.68       43.20     23.49 o 
   3   4  -5       11.94        9.47     21.22 o 
   4   4  -5       16.48        0.00     20.84 o 
   5   4  -5        7.31        0.38     21.60 o 
   6   4  -5       17.13       18.57     23.12 o 
   7   4  -5       27.23       15.92     22.74 o 
   8   4  -5        6.94       18.19     24.63 o 
   9   4  -5       21.54       15.92     23.49 o 
  10   4  -5       61.09       62.91     28.42 o 
  11   4  -5        4.20       23.87     24.63 o 
  12   4  -5       98.48      103.45     30.69 o 
  13   4  -5       33.00       20.84     25.39 o 
  14   4  -5       11.23       16.67     25.01 o 
  15   4  -5        2.08       -3.79     25.39 o 
  16   4  -5       30.38        6.06     25.77 o 
  17   4  -5       18.06       19.33     28.04 o 
  18   4  -5       38.88       51.92     30.32 o 
  19   4  -5       16.39       37.89     29.18 o 
  20   4  -5       55.32       54.19     31.83 o 
  21   4  -5       20.49       19.60     16.56 o 
  22   4  -5        1.21      -12.91     16.29 o 
  10   0  -4     2939.04     2716.73    108.00 o 
  12   0  -4     3684.44     3298.86    129.31 o 
  14   0  -4     2711.72     2615.97    128.84 o 
  16   0  -4     3362.92     3241.27    128.12 o 
  18   0  -4     4350.96     4096.35    159.55 o 
  20   0  -4     3939.92     3703.00    146.41 o 
  22   0  -4     5707.01     5350.00    207.14 o 
  24   0  -4     1309.89     1125.81     52.47 o 
  26   0  -4      550.05      606.36     43.01 o 
  28   0  -4      872.28      833.47     42.63 o 
  30   0  -4      737.61      682.54     38.29 o 
  32   0  -4     1378.73     1260.17     60.11 o 
  34   0  -4     1011.87      976.33     92.46 o 
  36   0  -4      736.61      714.84     41.49 o 
  38   0  -4      179.34      166.39     22.08 o 
  40   0  -4      606.42      576.38     53.81 o 
  42   0  -4      444.76      454.36     48.88 o 
   1   1  -4      168.41      170.79     14.33 o 
   2   1  -4     1023.99     1142.78     51.43 o 
   3   1  -4       70.38       66.70     14.78 o 
   4   1  -4       41.47       55.91      9.20 o 
   5   1  -4      279.40      274.05     18.20 o 
   6   1  -4      159.82      137.94     20.08 o 
   7   1  -4      126.38      133.77     20.08 o 
   8   1  -4      205.92      198.19     25.01 o 
   9   1  -4      154.56      178.17     15.43 o 
  10   1  -4       74.66       62.13     17.62 o 
  11   1  -4       16.11       19.22      9.66 o 
  12   1  -4       91.65       75.70      8.68 o 
  13   1  -4       11.27       13.78      6.48 o 
  14   1  -4       19.05       23.74      7.02 o 
  15   1  -4      115.53      105.72     10.51 o 
  16   1  -4       91.46       90.18     10.89 o 
  17   1  -4      371.41      367.28     19.01 o 
  18   1  -4      311.18      300.23     17.14 o 
  19   1  -4      268.41      245.16     15.66 o 
  20   1  -4        0.07       -7.96      7.09 o 
  21   1  -4      192.41      184.47     14.28 o 
  22   1  -4      315.70      277.05     17.54 o 
  23   1  -4      980.39      940.73     36.47 o 
  24   1  -4      487.95      404.63     21.64 o 
  25   1  -4      478.54      438.37     22.32 o 
  26   1  -4      264.14      246.55     21.04 o 
  27   1  -4      149.31      142.42     16.36 o 
  28   1  -4      337.41      343.24     20.70 o 
  29   1  -4       29.68       31.02     10.61 o 
  30   1  -4       47.28       39.93     11.13 o 
  31   1  -4       21.32       18.43     10.60 o 
  32   1  -4       51.83       64.67     12.73 o 
  33   1  -4       28.17       23.30     11.45 o 
  34   1  -4       56.66       40.56     16.25 o 
  35   1  -4        1.35      -17.50     12.79 o 
  36   1  -4      105.21       83.04     14.94 o 
  37   1  -4       93.01       94.51     15.59 o 
  38   1  -4        4.18       -9.59     12.10 o 
  39   1  -4        5.35       23.85     13.56 o 
  40   1  -4       94.80       78.90     15.76 o 
  41   1  -4       43.23       20.45     14.14 o 
  42   1  -4       64.46       72.00     16.23 o 
   0   2  -4      412.82     1342.62     81.10 o 
   1   2  -4     3544.20     3314.86    141.71 o 
   2   2  -4      233.99     1119.80     72.76 o 
   3   2  -4     4017.78     3964.01    164.61 o 
   4   2  -4      758.96     1059.54     75.79 o 
   5   2  -4     2101.22     2159.18     88.82 o 
   6   2  -4      154.81      169.01     23.87 o 
   7   2  -4     2164.75     2037.98     92.08 o 
   8   2  -4       93.27       85.26     18.95 o 
   9   2  -4     2506.34     2305.51     80.84 o 
  10   2  -4      154.37      174.21     16.45 o 
  11   2  -4     3393.59     2947.93    118.91 o 
  12   2  -4      119.42      126.62     14.48 o 
  13   2  -4     1322.78     1210.09     54.44 o 
  14   2  -4       70.99       78.12     12.89 o 
  15   2  -4     1689.22     1473.89     65.06 o 
  16   2  -4       85.95       90.48     15.74 o 
  17   2  -4     1935.21     1776.09     60.60 o 
  18   2  -4      141.10      137.98     12.33 o 
  19   2  -4     1618.83     1468.79     52.04 o 
  20   2  -4      125.26      154.07     13.31 o 
  21   2  -4     2128.18     2073.37     67.95 o 
  22   2  -4        5.77       11.81      8.81 o 
  23   2  -4      834.85      786.35     32.97 o 
  24   2  -4      389.91      374.87     21.29 o 
  25   2  -4     1399.85     1312.83     48.75 o 
  26   2  -4       11.83        3.52      9.43 o 
  27   2  -4      872.25      856.48     35.65 o 
  28   2  -4       13.77       12.47     10.48 o 
  29   2  -4      390.44      412.82     23.94 o 
  30   2  -4      157.29      159.25     16.21 o 
  31   2  -4      451.83      489.38     26.53 o 
  32   2  -4        4.70        2.62     11.15 o 
  33   2  -4      737.50      631.16     39.91 o 
  34   2  -4        5.40      -16.35     14.71 o 
  35   2  -4      498.20      487.70     42.63 o 
  36   2  -4       29.85       53.04     18.73 o 
  37   2  -4      169.06      186.25     24.70 o 
  38   2  -4        8.37       47.30     19.39 o 
  39   2  -4      274.81      274.43     48.51 o 
   1   3  -4       92.76      106.24     15.92 o 
   2   3  -4      170.36      194.73     18.22 o 
   3   3  -4      107.14      111.91     15.21 o 
   4   3  -4      494.30      562.51     32.49 o 
   5   3  -4      351.00      403.32     26.92 o 
   6   3  -4      294.29      336.68     31.83 o 
   7   3  -4      557.65      577.56     43.77 o 
   8   3  -4      212.48      227.37     31.83 o 
   9   3  -4      571.17      503.25     46.23 o 
  10   3  -4      318.73      377.81     40.55 o 
  11   3  -4      159.52      164.99     17.85 o 
  12   3  -4      156.19      127.52     16.39 o 
  13   3  -4      198.24      162.05     17.52 o 
  14   3  -4       51.24       71.66     13.60 o 
  15   3  -4       33.96       32.10     10.95 o 
  16   3  -4       89.33       61.91     12.27 o 
  17   3  -4        6.77       10.02     12.10 o 
  18   3  -4       34.74       66.83     14.84 o 
  19   3  -4       63.80       36.46     14.00 o 
  20   3  -4       29.68       34.75     13.56 o 
  21   3  -4       79.52       72.60     18.00 o 
  22   3  -4      105.98       86.07     16.65 o 
  23   3  -4      144.19      115.54     29.37 o 
  24   3  -4       41.41       56.81     30.13 o 
  25   3  -4       31.05       37.11     15.54 o 
  26   3  -4      179.11      181.91     22.10 o 
  27   3  -4       48.76       43.26     21.22 o 
  28   3  -4      112.23      124.86     20.20 o 
  29   3  -4       30.20       17.68     15.65 o 
  30   3  -4      120.33      113.02     22.74 o 
  31   3  -4      170.81      132.15     39.03 o 
  32   3  -4       16.74       26.56     17.20 o 
  33   3  -4       89.61       92.10     20.94 o 
  34   3  -4        6.19       11.74     17.08 o 
  35   3  -4        9.96        2.08     24.63 o 
   0   4  -4      231.71      349.77     39.03 o 
   1   4  -4       28.19       56.61     16.34 o 
   2   4  -4      466.40      611.82     37.34 o 
   3   4  -4       67.38       78.06     24.63 o 
   4   4  -4      762.87      852.26     66.32 o 
   5   4  -4       80.42      118.99     28.42 o 
   6   4  -4     1023.60     1037.19     79.58 o 
   7   4  -4       77.54       62.53     24.63 o 
   8   4  -4      905.49      891.67     73.14 o 
   9   4  -4      561.09      537.73     54.19 o 
  10   4  -4      690.65      622.99     56.46 o 
  11   4  -4       13.14       34.45     17.37 o 
  12   4  -4      589.40      559.00     40.83 o 
  13   4  -4      156.05      168.32     24.00 o 
  14   4  -4      401.84      369.18     32.42 o 
  15   4  -4      118.35       94.85     36.19 o 
  16   4  -4      532.76      453.61     36.15 o 
  17   4  -4       70.51       50.56     19.69 o 
  18   4  -4      336.13      293.31     43.20 o 
  19   4  -4      103.37      108.38     31.83 o 
  20   4  -4      179.31      131.12     33.73 o 
  21   4  -4      133.71      147.79     34.86 o 
  22   4  -4      192.73      195.92     38.27 o 
  23   4  -4       42.65       30.32     26.91 o 
  24   4  -4      305.27      260.33     26.21 o 
  25   4  -4       12.76       19.19     15.35 o 
  26   4  -4      341.11      312.98     28.49 o 
  27   4  -4        6.60       -5.64     15.56 o 
  28   4  -4      239.48      239.33     27.34 o 
   3   5  -4        7.21       -0.38     23.49 o 
   4   5  -4        5.06       21.60     24.63 o 
   5   5  -4       35.94       47.37     27.28 o 
   6   5  -4       46.38       39.03     26.15 o 
   7   5  -4        6.00        1.14     23.12 o 
   8   5  -4        0.56       32.97     26.15 o 
   9   5  -4       24.28       -5.31     23.87 o 
  10   5  -4       53.10       57.98     29.18 o 
  11   5  -4        4.90        4.83     19.09 o 
  12   5  -4       15.37       32.72     20.59 o 
  13   5  -4       17.44       -3.88     48.88 o 
  14   5  -4        7.80        7.06     18.93 o 
  15   5  -4       64.49       40.81     21.31 o 
   6   0  -3     2185.72     2202.12    101.56 o 
   8   0  -3     5398.30     5534.26    209.96 o 
  10   0  -3     1415.31     1500.36     61.29 o 
  12   0  -3     1641.07     1867.13     75.09 o 
  14   0  -3     1372.78     1279.83     54.11 o 
  16   0  -3      927.36      976.42     43.10 o 
  18   0  -3     1819.53     1673.98     69.21 o 
  20   0  -3     1003.14     1029.70     46.28 o 
  22   0  -3       13.38       15.10      8.41 o 
  24   0  -3      652.37      637.54     32.88 o 
  26   0  -3     1160.31     1041.71     69.35 o 
  28   0  -3       39.02       42.91     11.64 o 
  30   0  -3      919.05      818.27     41.44 o 
  32   0  -3      685.07      607.09     34.52 o 
  34   0  -3      537.74      554.43     33.49 o 
  36   0  -3      238.60      227.93     51.54 o 
  38   0  -3        6.26        3.41     19.71 o 
  40   0  -3      218.00      184.55     32.97 o 
  42   0  -3      170.55      185.69     33.35 o 
  44   0  -3      297.80      301.27     41.68 o 
   0   1  -3     4908.31     4781.97    271.71 o 
   1   1  -3     2680.67     2751.10    113.61 o 
   2   1  -3     2644.22     2903.71    120.47 o 
   3   1  -3     3110.15     3380.68    130.49 o 
   4   1  -3     4949.43     5035.49    198.48 o 
   5   1  -3     5350.16     5549.91    322.04 o 
   6   1  -3     2843.06     2850.67    301.77 o 
   7   1  -3     2960.10     2853.83    172.04 o 
   8   1  -3     7696.28     7837.39    233.51 o 
   9   1  -3      422.40      357.14     15.02 o 
  10   1  -3     2571.76     2243.50     73.37 o 
  11   1  -3     3075.58     2853.43     92.26 o 
  12   1  -3     4023.78     3713.08    116.07 o 
  13   1  -3     3291.82     3169.46    100.81 o 
  14   1  -3     4249.21     3821.09    120.72 o 
  15   1  -3     3673.04     3643.03    125.99 o 
  16   1  -3     1186.56     1022.23     36.91 o 
  17   1  -3      824.51      761.67     28.83 o 
  18   1  -3     1938.59     1708.01     55.00 o 
  19   1  -3     1213.50     1035.99     37.81 o 
  20   1  -3     1960.00     1836.24     61.32 o 
  21   1  -3     1489.42     1319.15     57.88 o 
  22   1  -3     1314.63     1196.32     43.19 o 
  23   1  -3     1042.32     1027.29     36.99 o 
  24   1  -3     1083.02      963.45     36.71 o 
  25   1  -3      906.98      852.04     32.86 o 
  26   1  -3     1304.30     1220.78     44.24 o 
  27   1  -3      641.83      624.15     27.19 o 
  28   1  -3     1739.29     1572.65     56.15 o 
  29   1  -3     1487.62     1379.66     49.12 o 
  30   1  -3      269.16      290.68     18.44 o 
  31   1  -3      328.35      357.30     20.74 o 
  32   1  -3     1611.29     1496.17     53.64 o 
  33   1  -3      222.24      239.85     17.80 o 
  34   1  -3      518.00      443.45     24.26 o 
  35   1  -3      437.70      430.10     24.29 o 
  36   1  -3      137.39      150.16     19.94 o 
  37   1  -3      279.57      330.45     22.05 o 
  38   1  -3      398.09      349.69     23.03 o 
  39   1  -3      669.18      691.24     33.26 o 
  40   1  -3      165.52      150.51     17.58 o 
  41   1  -3      128.82      145.27     24.82 o 
  42   1  -3      242.82      232.88     42.63 o 
  43   1  -3       74.27       87.02     19.90 o 
  44   1  -3      153.39      148.66     22.82 o 
   1   2  -3       99.88       72.00     14.02 o 
   2   2  -3      584.81      599.37     30.39 o 
   3   2  -3        8.38       18.57     11.37 o 
   4   2  -3      145.80      185.88     14.45 o 
   5   2  -3      196.76      224.72     20.27 o 
   6   2  -3      257.35      280.71     14.38 o 
   7   2  -3      167.16      187.32     11.63 o 
   8   2  -3      125.98      111.17     10.01 o 
   9   2  -3      138.97      124.87     10.93 o 
  10   2  -3      278.37      318.18     13.96 o 
  11   2  -3      289.88      308.12     13.84 o 
  12   2  -3      448.95      400.83     14.06 o 
  13   2  -3       24.99       27.98      5.76 o 
  14   2  -3      661.95      708.70     24.07 o 
  15   2  -3      138.62      149.86     10.01 o 
  16   2  -3      185.77      188.05     11.06 o 
  17   2  -3      137.95      140.39      9.76 o 
  18   2  -3      141.61      139.85      9.95 o 
  19   2  -3      185.22      172.52     11.10 o 
  20   2  -3       98.18       86.23     10.03 o 
  21   2  -3       96.68      110.94     13.73 o 
  22   2  -3       25.89       24.74      8.38 o 
  23   2  -3      378.11      348.45     18.97 o 
  24   2  -3      262.46      240.08     16.03 o 
  25   2  -3      353.99      387.11     33.72 o 
  26   2  -3       12.71       16.44      8.75 o 
  27   2  -3      153.22      136.12     13.21 o 
  28   2  -3       22.46       19.94      9.50 o 
  29   2  -3      167.91      171.72     17.79 o 
  30   2  -3       26.75       28.87     10.34 o 
  31   2  -3       24.84       27.91     10.74 o 
  32   2  -3      122.38      108.01     13.97 o 
  33   2  -3      211.93      241.80     27.95 o 
  34   2  -3       75.60       89.74     14.01 o 
  35   2  -3      106.83       73.61     13.52 o 
  36   2  -3        8.74       -1.65     10.83 o 
  37   2  -3       66.01       41.21     17.36 o 
  38   2  -3       26.57       24.11     27.28 o 
  39   2  -3       73.43       62.22     30.51 o 
  40   2  -3       19.28       -0.95     21.03 o 
  41   2  -3       25.32       36.96     18.61 o 
  42   2  -3       11.72       16.69     18.05 o 
   0   3  -3      904.74     1243.71     87.92 o 
   1   3  -3     3414.29     3477.70    158.78 o 
   2   3  -3      669.75      934.10    147.79 o 
   3   3  -3      966.60     1001.67     52.20 o 
   4   3  -3     1571.53     1632.19     60.91 o 
   5   3  -3     1312.73     1311.20     60.28 o 
   6   3  -3      815.97      913.80     53.47 o 
   7   3  -3     1045.36     1023.78     62.31 o 
   8   3  -3      474.08      478.57     36.43 o 
   9   3  -3     2167.84     1888.23     59.22 o 
  10   3  -3      429.27      441.29     26.53 o 
  11   3  -3     2170.95     1910.65     66.35 o 
  12   3  -3      221.08      232.62     18.66 o 
  13   3  -3     1824.49     1630.29     57.39 o 
  14   3  -3      104.01      118.38     14.51 o 
  15   3  -3      538.39      478.35     35.31 o 
  16   3  -3      336.89      304.45     23.81 o 
  17   3  -3      897.52      836.15     36.42 o 
  18   3  -3     1423.77     1332.90     50.70 o 
  19   3  -3     1322.36     1333.15     49.40 o 
  20   3  -3      255.82      265.02     18.44 o 
  21   3  -3      560.89      546.12     26.36 o 
  22   3  -3     1113.35      975.00     50.27 o 
  23   3  -3     1436.40     1253.69     81.85 o 
  24   3  -3      111.73       74.20     15.74 o 
  25   3  -3     1056.45     1043.90     51.79 o 
  26   3  -3       60.94       74.18     16.03 o 
  27   3  -3      444.14      433.55     30.59 o 
  28   3  -3      191.62      164.09     20.92 o 
  29   3  -3      456.69      436.00     31.61 o 
  30   3  -3      151.21      141.31     20.58 o 
  31   3  -3      337.52      324.35     28.04 o 
  32   3  -3      202.07      199.87     23.85 o 
  33   3  -3      433.55      445.39     33.78 o 
  34   3  -3       78.32       92.79     20.99 o 
  35   3  -3      213.05      188.35     25.12 o 
  36   3  -3       88.99      104.16     21.58 o 
  37   3  -3      130.27      101.75     22.10 o 
  38   3  -3       23.28       55.13     19.85 o 
   1   4  -3      113.81      140.36     15.51 o 
   2   4  -3      118.10      132.62     21.70 o 
   3   4  -3       29.39       44.52     11.47 o 
   4   4  -3      166.23      158.64     15.83 o 
   5   4  -3       76.24       88.97     17.75 o 
   6   4  -3       63.35       68.78     20.46 o 
   7   4  -3       47.26       32.49     15.25 o 
   8   4  -3      159.58      151.00     21.58 o 
   9   4  -3      249.54      223.88     24.73 o 
  10   4  -3       86.98       97.21     30.13 o 
  11   4  -3       65.91       52.37     17.21 o 
  12   4  -3        4.26       -8.92     13.39 o 
  13   4  -3       52.10       38.67     16.48 o 
  14   4  -3      272.77      254.32     26.26 o 
  15   4  -3      428.42      424.95     33.62 o 
  16   4  -3      330.16      376.76     30.82 o 
  17   4  -3      212.29      246.94     34.86 o 
  18   4  -3       75.16       73.60     18.97 o 
  19   4  -3       99.78      100.77     20.36 o 
  20   4  -3      110.38       64.02     18.93 o 
  21   4  -3       22.99       14.08     16.86 o 
  22   4  -3       44.64       51.54     19.03 o 
  23   4  -3       14.19       -3.41     22.74 o 
  24   4  -3       10.08       -9.47     21.98 o 
  25   4  -3       23.10       43.58     27.66 o 
  26   4  -3       31.40       28.80     26.91 o 
  27   4  -3       23.38       -6.44     25.39 o 
  28   4  -3       26.87        5.51     15.63 o 
  29   4  -3        2.72       18.57     16.37 o 
  30   4  -3       16.01       36.84     17.44 o 
  31   4  -3       34.84       46.19     18.38 o 
  32   4  -3       35.04       23.93     18.11 o 
   0   5  -3      317.39      276.63     38.65 o 
   1   5  -3       96.57       88.16     20.94 o 
   2   5  -3      579.57      576.77     40.48 o 
   3   5  -3       80.07       96.91     21.29 o 
   4   5  -3      222.45      272.43     28.81 o 
   5   5  -3       11.88        8.19     17.20 o 
   6   5  -3      196.54      168.54     28.42 o 
   7   5  -3       41.09       37.42     18.61 o 
   8   5  -3      480.18      438.58     36.79 o 
   9   5  -3      171.54      174.27     26.08 o 
  10   5  -3      241.14      234.10     33.16 o 
  11   5  -3      170.48      170.35     42.06 o 
  12   5  -3      137.57      116.47     42.25 o 
  13   5  -3        9.65       19.98     18.73 o 
  14   5  -3      169.90      185.28     27.69 o 
  15   5  -3       56.83       99.72     23.85 o 
  16   5  -3      420.39      407.43     40.55 o 
  17   5  -3        6.24       22.27     25.01 o 
  18   5  -3      266.30      260.18     64.23 o 
  19   5  -3       18.99       -1.25     25.01 o 
  20   5  -3      123.79      130.30     26.10 o 
  21   5  -3       99.43       92.70     31.83 o 
   2   0  -2     9909.80     9980.40    557.81 o 
   4   0  -2    34653.68    36231.88   1997.63 o 
   6   0  -2     5322.05     5047.69    190.11 o 
   8   0  -2     7162.87     7081.41    265.08 o 
  10   0  -2    13397.64    13111.08    488.53 o 
  12   0  -2    11439.88    10931.68    408.53 o 
  14   0  -2     3284.62     2937.38    113.61 o 
  16   0  -2     6824.98     6733.38    253.80 o 
  18   0  -2     7480.86     7207.36    272.47 o 
  20   0  -2     3707.90     3224.18    125.94 o 
  22   0  -2     3679.35     3211.02    125.87 o 
  24   0  -2     5428.04     5153.81    198.58 o 
  26   0  -2     2675.14     2478.29    100.09 o 
  28   0  -2     1946.35     1658.11     70.86 o 
  30   0  -2     2879.78     2805.56    144.38 o 
  32   0  -2     1713.17     1679.98    110.08 o 
  34   0  -2      552.48      555.18     32.42 o 
  36   0  -2     1685.20     1711.72    103.83 o 
  38   0  -2      214.92      182.65     29.94 o 
  40   0  -2      640.07      651.41     54.95 o 
  42   0  -2      828.83      862.49     66.70 o 
  44   0  -2      133.63      105.73     29.18 o 
  46   0  -2      264.31      223.96     37.89 o 
   1   1  -2     1836.45     1831.76     74.44 o 
   2   1  -2      265.74      335.24     57.41 o 
   3   1  -2      163.97      170.72     13.44 o 
   4   1  -2       28.95       19.26      4.46 o 
   5   1  -2      778.60      816.76     47.55 o 
   6   1  -2      714.72      650.83     20.70 o 
   7   1  -2     1588.86     1600.26     44.88 o 
   8   1  -2      328.35      381.98     15.23 o 
   9   1  -2     2958.58     3082.78     83.16 o 
  10   1  -2     1099.97     1094.87     36.79 o 
  11   1  -2      597.77      606.59     21.77 o 
  12   1  -2      277.71      277.80     17.51 o 
  13   1  -2      690.66      688.02     23.30 o 
  14   1  -2      409.18      423.56     14.89 o 
  15   1  -2     1130.76     1073.42     32.21 o 
  16   1  -2     2637.79     2740.44     76.05 o 
  17   1  -2     2209.71     2238.00     64.28 o 
  18   1  -2      743.65      768.23     25.19 o 
  19   1  -2      291.22      282.72     12.39 o 
  20   1  -2      146.78      148.57      8.73 o 
  21   1  -2      328.28      292.49     13.00 o 
  22   1  -2      107.55       94.70     10.93 o 
  23   1  -2      246.21      237.07     14.33 o 
  24   1  -2      155.05      128.71     11.19 o 
  25   1  -2       13.81        8.24      6.63 o 
  26   1  -2       23.29       19.99     10.74 o 
  27   1  -2      150.06      152.36     12.61 o 
  28   1  -2       51.38       45.75     12.30 o 
  29   1  -2      195.22      197.65     15.76 o 
  30   1  -2        8.42        8.58      8.29 o 
  31   1  -2      232.63      211.07     20.46 o 
  32   1  -2       50.26       49.43     10.74 o 
  33   1  -2      424.90      433.89     23.23 o 
  34   1  -2      391.60      389.22     22.16 o 
  35   1  -2      486.31      516.75     26.23 o 
  36   1  -2       63.76       71.24     12.60 o 
  37   1  -2      201.71      206.21     17.51 o 
  38   1  -2       92.76       94.69     14.14 o 
  39   1  -2        4.33       -0.05     12.83 o 
  40   1  -2      133.86      144.73     20.61 o 
  41   1  -2      208.14      222.47     64.42 o 
  42   1  -2       16.33       17.39     15.43 o 
  43   1  -2       74.21      100.27     20.07 o 
  44   1  -2       34.53       59.89     18.78 o 
  45   1  -2       12.04       -5.68     15.81 o 
  46   1  -2       24.76       19.25     17.80 o 
   0   2  -2     2890.81     3619.43    358.87 o 
   1   2  -2     4048.07     3870.80    163.82 o 
   3   2  -2     7884.84     6859.14    196.33 o 
   5   2  -2     6738.12     6001.19    166.48 o 
   6   2  -2     2326.92     3315.49    104.68 o 
   7   2  -2     7724.19     7223.63    249.91 o 
   8   2  -2      420.63      475.20     37.14 o 
   9   2  -2     4230.61     4151.89    104.28 o 
  10   2  -2     1568.59     1879.38     82.47 o 
  11   2  -2     5498.48     5031.74    119.21 o 
  12   2  -2       17.29       17.56      4.74 o 
  13   2  -2     5489.37     4933.42    133.39 o 
  14   2  -2       80.84       78.44     16.29 o 
  15   2  -2     9976.03     8982.30    284.13 o 
  16   2  -2     3282.76     3205.21     89.21 o 
  17   2  -2     2125.49     1909.79     55.59 o 
  18   2  -2      378.25      386.79     15.90 o 
  19   2  -2     1987.71     1807.19     53.09 o 
  20   2  -2      279.22      248.06     12.79 o 
  21   2  -2     3558.61     3360.76     95.81 o 
  22   2  -2        8.43        3.86      5.85 o 
  23   2  -2     1061.21      978.74     32.14 o 
  24   2  -2       50.70       77.93     10.88 o 
  25   2  -2     2537.55     2334.23     67.83 o 
  26   2  -2       68.69       60.43      9.82 o 
  27   2  -2     1391.74     1233.16     44.73 o 
  28   2  -2       26.19       33.66      9.23 o 
  29   2  -2     1847.90     1708.16     59.25 o 
  30   2  -2       46.94       71.42     17.37 o 
  31   2  -2     1279.43     1283.06     47.41 o 
  32   2  -2      202.22      195.97     15.95 o 
  33   2  -2      217.68      233.63     17.49 o 
  34   2  -2      138.91      151.86     15.25 o 
  35   2  -2      716.05      697.19     32.05 o 
  36   2  -2      121.95      108.70     19.40 o 
  37   2  -2      901.40      951.58     40.18 o 
  38   2  -2       75.39       64.60     13.89 o 
  39   2  -2      765.10      740.15     34.54 o 
  40   2  -2      151.07      168.67     18.01 o 
  41   2  -2      130.06      148.05     37.71 o 
  42   2  -2       15.53       28.37     18.20 o 
  43   2  -2      147.87      203.50     38.65 o 
  44   2  -2        4.94       53.43     30.69 o 
   1   3  -2       79.75       91.26      9.79 o 
   2   3  -2       33.31       47.05      8.13 o 
   3   3  -2      101.05      108.54     10.45 o 
   4   3  -2      185.71      196.83     12.82 o 
   5   3  -2      133.67      125.21      9.27 o 
   6   3  -2      181.28      175.31     10.65 o 
   7   3  -2      140.87      181.71     11.49 o 
   8   3  -2      384.13      414.21     17.29 o 
   9   3  -2       27.50       31.09      8.59 o 
  10   3  -2      144.70      160.97     12.32 o 
  11   3  -2       23.72       27.83      6.44 o 
  12   3  -2        0.18        0.05      6.50 o 
  13   3  -2       81.52       76.12     10.07 o 
  14   3  -2       36.30       52.97      9.05 o 
  15   3  -2      112.51      151.46     12.95 o 
  16   3  -2       50.89       49.94      9.64 o 
  17   3  -2       33.39       30.28      8.94 o 
  18   3  -2      194.37      206.30     15.14 o 
  19   3  -2      230.77      212.00     15.61 o 
  20   3  -2       30.68       37.87      9.55 o 
  21   3  -2       15.39       18.17      9.45 o 
  22   3  -2       60.20       43.49     10.97 o 
  23   3  -2       45.86       29.33     10.48 o 
  24   3  -2        6.27       -8.63      8.78 o 
  25   3  -2      508.89      474.04     25.49 o 
  26   3  -2      265.52      264.31     36.84 o 
  27   3  -2       67.15       51.21     14.38 o 
  28   3  -2       96.62       69.42     29.75 o 
  29   3  -2       39.76       29.19     17.81 o 
  30   3  -2       96.58       95.86     18.09 o 
  31   3  -2       37.47       35.12     15.57 o 
  32   3  -2       71.21       66.01     17.63 o 
  33   3  -2       24.06       33.30     19.33 o 
  34   3  -2       18.65        2.78     15.05 o 
  35   3  -2       15.99        3.94     28.80 o 
  36   3  -2       14.20        1.65     16.44 o 
  37   3  -2       36.09       48.31     18.67 o 
  38   3  -2       28.92       26.79     18.07 o 
  39   3  -2       37.06       25.96     18.49 o 
  40   3  -2       34.29       52.14     20.47 o 
   0   4  -2     1793.43     1588.00     76.38 o 
   1   4  -2      163.56      219.56     15.97 o 
   2   4  -2      950.26     1003.61     45.18 o 
   3   4  -2      358.53      374.03     21.55 o 
   4   4  -2      678.95      787.71     38.93 o 
   5   4  -2      318.24      358.24     20.43 o 
   6   4  -2     1965.31     1873.08     62.81 o 
   7   4  -2       35.92      118.23     28.31 o 
   8   4  -2     1488.13     1496.01     75.74 o 
   9   4  -2      102.31      157.70     54.38 o 
  10   4  -2      620.24      621.50     63.28 o 
  11   4  -2       28.88       43.90     18.95 o 
  12   4  -2      748.92      677.49     48.32 o 
  13   4  -2       44.28       67.21     17.48 o 
  14   4  -2     1254.15     1059.72     59.32 o 
  15   4  -2       82.34      104.69     19.16 o 
  16   4  -2     1017.61      950.22     51.57 o 
  17   4  -2      437.41      460.23     33.76 o 
  18   4  -2      847.93      711.46     44.88 o 
  19   4  -2      221.95      253.28     26.79 o 
  20   4  -2      644.57      601.56     41.13 o 
  21   4  -2       82.30       82.15     19.96 o 
  22   4  -2      164.07      173.41     24.08 o 
  23   4  -2       65.73       73.39     19.93 o 
  24   4  -2      284.82      263.33     28.94 o 
  25   4  -2       40.28       31.82     18.44 o 
  26   4  -2     1026.00      943.36     56.10 o 
  27   4  -2      212.26      193.88     26.39 o 
  28   4  -2      379.14      356.21     45.85 o 
  29   4  -2        9.22        9.09     24.63 o 
  30   4  -2       90.66       76.55     29.94 o 
  31   4  -2       21.64       14.40     25.77 o 
  32   4  -2      234.51      281.94     43.58 o 
  33   4  -2       48.48       26.43     16.82 o 
  34   4  -2      235.60      247.31     42.25 o 
   1   5  -2      482.23      498.95     26.50 o 
   2   5  -2       78.85       68.26     13.56 o 
   3   5  -2      122.08      138.80     24.61 o 
   4   5  -2       55.10       69.35     16.16 o 
   5   5  -2      101.19      106.32     17.62 o 
   6   5  -2      354.33      281.83     24.85 o 
   7   5  -2       13.21       22.23     18.00 o 
   8   5  -2        1.64       34.68     18.01 o 
   9   5  -2       79.89       74.14     20.47 o 
  10   5  -2       10.44       10.60     17.36 o 
  11   5  -2       99.71      107.38     22.58 o 
  12   5  -2        1.15       -8.52     16.07 o 
  13   5  -2       56.88       59.44     23.31 o 
  14   5  -2       24.81       36.18     19.16 o 
  15   5  -2      154.90      139.45     24.37 o 
  16   5  -2       45.57       27.23     19.29 o 
  17   5  -2       39.25       35.43     25.58 o 
  18   5  -2       38.23       22.28     31.26 o 
  19   5  -2       80.88       40.20     20.82 o 
  20   5  -2       52.06       64.51     22.88 o 
  21   5  -2       22.21       34.87     20.55 o 
  22   5  -2       20.64       -7.06     18.73 o 
  23   5  -2       80.20       97.65     24.78 o 
  24   5  -2      256.83      255.12     31.75 o 
   2   0  -1      899.45     1068.20     66.51 o 
   4   0  -1      903.74     1129.23     65.18 o 
   6   0  -1     7386.17     8034.53    413.81 o 
   8   0  -1    21759.59    21931.45   1047.99 o 
  10   0  -1     4582.49     4663.24    174.72 o 
  12   0  -1     4261.60     4213.75    159.28 o 
  14   0  -1      574.64      623.71     27.30 o 
  16   0  -1     1858.95     1756.60     69.83 o 
  18   0  -1      169.46      197.17     13.13 o 
  20   0  -1      118.01      128.27     11.24 o 
  22   0  -1     1611.64     1565.80     64.86 o 
  24   0  -1       98.86      111.62     11.75 o 
  26   0  -1      535.51      540.58     70.67 o 
  28   0  -1      118.81      145.57     13.97 o 
  30   0  -1      150.72      180.16     15.75 o 
  32   0  -1      926.33      937.14     63.66 o 
  34   0  -1       69.97       47.37     19.33 o 
  36   0  -1      140.00      134.91     25.01 o 
  38   0  -1       99.10       90.19     23.49 o 
  40   0  -1      141.41      136.42     27.66 o 
  42   0  -1       95.12       76.93     25.01 o 
  44   0  -1       20.42       57.60     25.39 o 
  46   0  -1        6.06       -6.82     22.74 o 
  48   0  -1      178.84      201.60     35.24 o 
   0   1  -1     2974.74     2994.08    199.33 o 
   1   1  -1     1702.02     1658.55     62.87 o 
   2   1  -1     3913.91     3638.64     94.96 o 
   3   1  -1    11979.16    11460.40    442.64 o 
   4   1  -1     8664.85     7950.69    255.90 o 
   5   1  -1     8520.44     7931.75    211.50 o 
   6   1  -1     7465.71     6855.32    176.44 o 
   7   1  -1    24030.62    21735.69    609.39 o 
   8   1  -1    29948.14    27810.43    764.45 o 
   9   1  -1     9212.39     8877.02    250.62 o 
  10   1  -1     9972.49     9583.51    265.79 o 
  11   1  -1     2747.13     2444.27     65.96 o 
  12   1  -1     5510.24     4880.70    134.43 o 
  13   1  -1     2665.03     2318.10     62.58 o 
  14   1  -1     3345.73     3017.57     86.43 o 
  15   1  -1     1356.89     1198.23     36.51 o 
  16   1  -1     7171.38     6501.92    176.59 o 
  17   1  -1     6055.67     5537.48    150.46 o 
  18   1  -1     3164.69     2692.76     74.87 o 
  19   1  -1     2975.05     2711.31    110.67 o 
  20   1  -1     2357.24     2043.03     66.06 o 
  21   1  -1     2342.49     2078.70     67.44 o 
  22   1  -1     2015.51     1785.30     59.04 o 
  23   1  -1     1166.88      960.28     33.19 o 
  24   1  -1     1721.18     1569.03     54.36 o 
  25   1  -1     1781.83     1545.38     53.19 o 
  26   1  -1     2092.08     1828.77     61.22 o 
  27   1  -1     1313.35     1233.75     45.53 o 
  28   1  -1     1246.32     1138.49     41.66 o 
  29   1  -1     1299.34     1251.12     45.24 o 
  30   1  -1     1075.26      966.94     37.16 o 
  31   1  -1     1140.39     1055.02     40.01 o 
  32   1  -1     1635.55     1546.81     54.76 o 
  33   1  -1      361.90      381.03     20.95 o 
  34   1  -1      868.53      867.41     35.50 o 
  35   1  -1      356.05      359.62     20.99 o 
  36   1  -1      444.56      414.77     23.09 o 
  37   1  -1      334.23      361.17     26.85 o 
  38   1  -1      356.54      320.11     25.57 o 
  39   1  -1      373.63      375.30     27.85 o 
  40   1  -1      209.34      209.47     26.53 o 
  41   1  -1       47.32       52.40     40.17 o 
  42   1  -1      253.68      232.42     23.95 o 
  43   1  -1      250.06      256.46     39.79 o 
  44   1  -1      355.29      392.97     30.61 o 
  45   1  -1       88.99      145.13     54.57 o 
  46   1  -1       91.29      115.36     20.77 o 
  47   1  -1      161.12      166.24     23.03 o 
   1   2  -1     1684.96     1711.57     65.64 o 
   2   2  -1      861.84     1052.36     68.47 o 
   3   2  -1      388.14      542.02     31.01 o 
   4   2  -1      579.00      651.53     18.85 o 
   5   2  -1      738.92      767.39     22.86 o 
   6   2  -1      278.74      377.20     11.94 o 
   7   2  -1      800.78      792.86     22.46 o 
   8   2  -1      229.91      245.53     19.85 o 
   9   2  -1      320.83      304.09      9.93 o 
  10   2  -1      141.34      141.69      6.54 o 
  11   2  -1      158.12      174.86      7.82 o 
  12   2  -1       96.28      112.05      5.89 o 
  13   2  -1       13.72       19.46      3.63 o 
  14   2  -1      184.49      199.96      8.25 o 
  15   2  -1      811.32      836.00     23.85 o 
  16   2  -1      968.08      990.39     30.90 o 
  17   2  -1      813.94      834.25     32.48 o 
  18   2  -1      573.94      582.82     25.60 o 
  19   2  -1      122.12      130.99      8.77 o 
  20   2  -1      186.55      179.71     10.46 o 
  21   2  -1      375.46      386.64     16.65 o 
  22   2  -1       61.00       55.85      7.35 o 
  23   2  -1      161.70      150.45     10.36 o 
  24   2  -1      808.75      809.72     34.24 o 
  25   2  -1       74.77       75.92      9.61 o 
  26   2  -1      115.43      110.84     10.11 o 
  27   2  -1      576.05      483.67     20.41 o 
  28   2  -1      192.93      189.13     12.75 o 
  29   2  -1      118.96      113.88     11.05 o 
  30   2  -1       74.32       63.76      9.76 o 
  31   2  -1      125.42       91.33     15.45 o 
  32   2  -1       58.35       50.02     10.98 o 
  33   2  -1       74.14       77.08     12.04 o 
  34   2  -1       51.19       46.11     15.66 o 
  35   2  -1        9.27       -0.24      9.78 o 
  36   2  -1       26.59       10.86     10.70 o 
  37   2  -1      139.68      161.21     16.19 o 
  38   2  -1       28.08       35.03     12.11 o 
  39   2  -1       29.50       19.59     12.13 o 
  40   2  -1       47.08       43.70     13.16 o 
  41   2  -1      162.13      194.20     22.27 o 
  42   2  -1       45.85       57.45     17.29 o 
  43   2  -1       59.03       40.05     19.33 o 
  44   2  -1        0.81      -10.23     23.87 o 
  45   2  -1       55.11       38.27     28.42 o 
   0   3  -1     2833.25     3001.25    131.83 o 
   1   3  -1     1792.26     1944.34    104.42 o 
   2   3  -1     1068.55     1389.30     57.23 o 
   3   3  -1     3632.93     3340.67     84.78 o 
   4   3  -1      236.94      422.86     67.64 o 
   5   3  -1     2384.22     2086.12     58.07 o 
   6   3  -1     1194.45     1305.34     47.24 o 
   7   3  -1     3577.30     3209.51     83.55 o 
   8   3  -1      811.30      845.66     28.31 o 
   9   3  -1     2292.32     1992.47     52.73 o 
  10   3  -1      811.93      913.77     38.89 o 
  11   3  -1     3546.51     3255.95    108.68 o 
  12   3  -1      554.90      570.31     56.81 o 
  13   3  -1     3196.86     2751.24     84.36 o 
  14   3  -1     1189.74     1187.14     44.04 o 
  15   3  -1      995.06      965.82     36.41 o 
  16   3  -1      475.10      461.61     22.18 o 
  17   3  -1     1713.66     1518.27     53.28 o 
  18   3  -1     1536.29     1467.02     53.01 o 
  19   3  -1     1564.59     1405.79     52.52 o 
  20   3  -1      295.46      313.51     19.13 o 
  21   3  -1     2016.89     1885.59     68.23 o 
  22   3  -1      756.70      804.90     35.10 o 
  23   3  -1     1832.16     1698.96     62.89 o 
  24   3  -1      424.80      415.68     23.76 o 
  25   3  -1       82.10       81.60     12.97 o 
  26   3  -1      517.02      489.13     26.67 o 
  27   3  -1      492.84      427.69     34.78 o 
  28   3  -1      136.37      122.71     20.17 o 
  29   3  -1      854.11      773.44     67.44 o 
  30   3  -1       39.39       54.88     13.54 o 
  31   3  -1      658.91      657.41     33.23 o 
  32   3  -1      178.45      187.49     22.28 o 
  33   3  -1      447.37      408.13     42.25 o 
  34   3  -1      130.15      130.00     20.43 o 
  35   3  -1      466.49      408.17     31.46 o 
  36   3  -1      212.56      186.39     23.04 o 
  37   3  -1      146.67      138.17     22.10 o 
  38   3  -1       79.62      126.41     21.84 o 
  39   3  -1      174.37      187.37     24.65 o 
  40   3  -1      148.72      168.39     24.20 o 
  41   3  -1      212.81      258.21     45.66 o 
   1   4  -1       43.78       47.52      9.65 o 
   2   4  -1       70.17       82.68     11.74 o 
   3   4  -1      121.39      109.65     11.81 o 
   4   4  -1       97.87       88.93     11.19 o 
   5   4  -1      217.66      209.00     15.06 o 
   6   4  -1        3.81       25.42      8.81 o 
   7   4  -1       13.40       47.27      9.85 o 
   8   4  -1      156.50      156.29     13.58 o 
   9   4  -1      295.57      289.29     17.63 o 
  10   4  -1      171.24      172.12     17.46 o 
  11   4  -1      122.06      120.33     15.38 o 
  12   4  -1      186.97      173.01     21.30 o 
  13   4  -1       35.17       30.89     14.44 o 
  14   4  -1      293.74      282.57     26.12 o 
  15   4  -1      373.42      366.53     51.73 o 
  16   4  -1      422.53      408.40     31.35 o 
  17   4  -1       51.56       60.71     21.98 o 
  18   4  -1      162.97      164.42     21.97 o 
  19   4  -1      227.19      204.55     24.24 o 
  20   4  -1       92.96       76.13     18.75 o 
  21   4  -1       48.28       51.07     23.12 o 
  22   4  -1      145.02      106.94     25.58 o 
  23   4  -1       20.02       23.49     16.88 o 
  24   4  -1      106.97      119.78     22.64 o 
  25   4  -1       13.20       19.87     31.64 o 
  26   4  -1       19.20       41.37     18.75 o 
  27   4  -1       10.20        5.24     17.63 o 
  28   4  -1        8.93       10.04     17.36 o 
  29   4  -1        5.32        3.33     17.54 o 
  30   4  -1       19.79       16.60     19.09 o 
  31   4  -1       14.85       15.93     20.27 o 
  32   4  -1       76.44       90.00     23.71 o 
  33   4  -1       13.38       -5.68     26.15 o 
  34   4  -1       17.25       29.18     28.80 o 
  35   4  -1       54.19       32.97     29.94 o 
   0   5  -1      448.78      582.82     53.43 o 
   1   5  -1       46.21       90.34     17.05 o 
   2   5  -1     1032.90      953.60     37.80 o 
   3   5  -1      257.83      290.04     21.81 o 
   4   5  -1      400.98      445.68     40.20 o 
   5   5  -1       10.97       49.43     17.71 o 
   6   5  -1      488.11      495.12     31.52 o 
   7   5  -1      369.39      412.89     29.26 o 
   8   5  -1      653.71      580.72     32.55 o 
   9   5  -1      260.41      272.11     27.24 o 
  10   5  -1      179.50      193.32     42.62 o 
  11   5  -1      201.07      230.73     21.60 o 
  12   5  -1      239.81      226.79     27.33 o 
  13   5  -1       72.32       54.68     19.36 o 
  14   5  -1      184.15      179.32     25.93 o 
  15   5  -1       44.01       46.58     19.15 o 
  16   5  -1      441.44      378.07     59.50 o 
  17   5  -1        9.58       28.68     19.00 o 
  18   5  -1      335.50      309.50     32.34 o 
  19   5  -1       69.62       54.63     20.72 o 
  20   5  -1      329.18      324.05     71.43 o 
  21   5  -1      278.86      330.27     33.86 o 
  22   5  -1      291.10      265.25     30.81 o 
  23   5  -1       55.64       45.75     27.28 o 
  24   5  -1      235.72      195.04     28.80 o 
  25   5  -1        4.35        6.02     19.69 o 
  26   5  -1      321.61      302.49     34.54 o 
   1   6  -1       63.26       70.92     18.78 o 
   2   6  -1        1.40       30.32     19.74 o 
   3   6  -1       45.20       25.20     16.57 o 
   4   6  -1       89.84       52.01     18.07 o 
   4   0   0     1159.98     1000.05     51.92 o 
   6   0   0     5652.91     4989.30    243.10 o 
   8   0   0     3403.92     2935.65    111.47 o 
  10   0   0    11341.07     9229.20    343.80 o 
  12   0   0     6616.38     5730.55    215.06 o 
  14   0   0    21339.73    18507.70    687.36 o 
  16   0   0     2598.35     2066.13     81.47 o 
  18   0   0     7277.66     6353.66    239.57 o 
  20   0   0     7236.28     6445.52    242.95 o 
  22   0   0     4293.83     3707.69    142.55 o 
  24   0   0    15669.68    14493.46    543.01 o 
  26   0   0     3991.03     3690.74    143.92 o 
  28   0   0     2153.21     2010.18     81.72 o 
  30   0   0      443.71      395.24     36.76 o 
  32   0   0     1281.57     1347.55     84.51 o 
  34   0   0     2364.55     2451.80    139.83 o 
  36   0   0      970.67     1018.24     70.11 o 
  38   0   0      738.07      879.16     65.18 o 
  40   0   0     1107.37     1317.61     86.78 o 
  42   0   0      651.16      749.18     59.50 o 
  44   0   0      231.39      292.93     39.03 o 
  46   0   0      205.82      203.50     34.86 o 
  48   0   0       10.93       38.65     27.28 o 
   1   1   0     6784.13     6170.25    179.81 o 
   2   1   0    10953.18    10239.29    256.11 o 
   3   1   0       24.87       30.56      2.75 o 
   4   1   0      642.36      562.32     17.41 o 
   5   1   0     1876.12     1762.60     51.02 o 
   6   1   0       22.81       30.65      5.26 o 
   7   1   0     2361.87     2213.05     56.93 o 
   8   1   0      601.96      655.58     25.98 o 
   9   1   0        1.55        5.68      1.91 o 
  10   1   0      727.81      670.93     20.07 o 
  11   1   0       57.20       51.30      7.43 o 
  12   1   0      330.71      299.39     25.82 o 
  13   1   0       12.41       12.00      2.70 o 
  14   1   0       77.61       73.48      4.76 o 
  15   1   0       16.46       20.65      3.14 o 
  16   1   0      369.27      332.61     12.18 o 
  17   1   0      141.04      151.91      7.58 o 
  18   1   0      219.36      237.94     10.04 o 
  19   1   0      163.21      152.50     11.88 o 
  20   1   0      184.78      192.05     10.83 o 
  21   1   0      376.21      441.22     16.04 o 
  22   1   0       21.49       32.50      4.85 o 
  23   1   0       64.09       65.57      7.06 o 
  24   1   0      334.01      330.41     17.20 o 
  25   1   0     2197.43     2364.57     77.38 o 
  26   1   0      181.24      230.09     14.65 o 
  27   1   0       69.92       79.35     10.11 o 
  28   1   0       59.63       74.22     16.98 o 
  29   1   0       38.80       34.33      8.64 o 
  30   1   0      164.09      180.10     19.00 o 
  31   1   0      388.43      357.34     19.69 o 
  32   1   0      183.38      223.98     29.39 o 
  33   1   0      123.41      147.99     23.36 o 
  34   1   0       38.49       41.81     13.45 o 
  35   1   0        1.01        6.21     12.35 o 
  36   1   0        0.79       25.70     13.70 o 
  37   1   0       22.36       29.44     14.78 o 
  38   1   0       44.63       24.49     14.45 o 
  39   1   0      116.35      144.65     19.96 o 
  40   1   0      185.91      217.22     51.16 o 
  41   1   0       60.19       83.90     18.05 o 
  42   1   0        0.63       -3.67     14.24 o 
  43   1   0        4.40        5.82     15.36 o 
  44   1   0       54.63       68.86     18.61 o 
  45   1   0       92.11      169.49     28.61 o 
  46   1   0       10.97      -18.42     15.57 o 
  47   1   0        6.44       34.36     18.89 o 
   0   2   0      761.28     2361.24    150.06 o 
   1   2   0    11275.49     9863.01    247.66 o 
   3   2   0     6898.42     6669.18    168.52 o 
   4   2   0     3724.92     5316.59    150.40 o 
   5   2   0    10061.37    10169.36    254.88 o 
   7   2   0     2795.76     2404.27     55.57 o 
   9   2   0     5018.37     4277.27    106.65 o 
  11   2   0     9760.69     8796.21    216.70 o 
  12   2   0     1379.03     1521.75     63.73 o 
  13   2   0     6064.20     5670.80    138.49 o 
  14   2   0      113.90      133.86     16.67 o 
  15   2   0     5935.24     5343.92    150.35 o 
  16   2   0      491.76      510.60     19.57 o 
  17   2   0     2985.98     2616.13     76.16 o 
  18   2   0       40.80       34.10      4.91 o 
  19   2   0     5748.34     5251.80    130.18 o 
  20   2   0      135.91      142.05      9.87 o 
  21   2   0     3537.82     3198.27     91.06 o 
  22   2   0       22.05       27.09      6.84 o 
  23   2   0     2372.04     2125.24     63.10 o 
  24   2   0       88.86       73.91      8.94 o 
  25   2   0     1790.51     1756.31     53.56 o 
  26   2   0        2.58        1.29      6.83 o 
  27   2   0     1798.74     1920.87     58.58 o 
  28   2   0       77.30       86.36     10.55 o 
  29   2   0     1039.31     1024.92     35.60 o 
  30   2   0       39.06       42.01      9.35 o 
  31   2   0      988.42      930.88     33.33 o 
  32   2   0        1.86        6.16      8.64 o 
  33   2   0     1521.10     1509.36     49.12 o 
  34   2   0       36.88       55.92     11.05 o 
  35   2   0      585.89      635.43     27.68 o 
  36   2   0       15.88       19.96     11.45 o 
  37   2   0      640.46      688.48     31.90 o 
  38   2   0       50.46       48.23     12.68 o 
  39   2   0      629.42      730.99     41.17 o 
  40   2   0       50.56       65.22     23.49 o 
  41   2   0      406.77      461.71     38.46 o 
  42   2   0       43.23       93.08     49.83 o 
  43   2   0      371.91      375.49     37.89 o 
  44   2   0       14.72       27.62     20.65 o 
  45   2   0      161.46      170.80     23.73 o 
   1   3   0       45.06       45.93      7.01 o 
   2   3   0      376.14      347.07     15.81 o 
   3   3   0       10.32       52.20     18.46 o 
   4   3   0      327.84      310.95     11.80 o 
   5   3   0      497.58      498.74     16.57 o 
   6   3   0      354.00      368.38     16.49 o 
   7   3   0      266.26      319.93     16.25 o 
   8   3   0     1106.12     1076.60     31.12 o 
   9   3   0      718.72      771.98     23.62 o 
  10   3   0      195.55      249.10     15.21 o 
  11   3   0        0.29       -3.48      4.20 o 
  12   3   0        5.48        6.33      4.76 o 
  13   3   0        3.38       -0.54      4.52 o 
  14   3   0      298.47      291.08     14.82 o 
  15   3   0       60.69       53.79      8.92 o 
  16   3   0      561.92      512.11     23.90 o 
  17   3   0      425.70      373.50     28.19 o 
  18   3   0       47.63       47.07      9.41 o 
  19   3   0      659.91      612.98     28.08 o 
  20   3   0      225.97      205.06     15.49 o 
  21   3   0      121.00      101.08     12.42 o 
  22   3   0      835.44      769.86     33.51 o 
  23   3   0      252.39      268.71     18.72 o 
  24   3   0      497.43      449.92     24.95 o 
  25   3   0       49.17       51.48     13.77 o 
  26   3   0       21.88       21.44     11.10 o 
  27   3   0       68.21       66.52     13.34 o 
  28   3   0       20.42       44.91     12.71 o 
  29   3   0      400.55      434.45     41.93 o 
  30   3   0        7.13        8.72     12.00 o 
  31   3   0       48.70       33.26     13.57 o 
  32   3   0       60.69       72.85     15.09 o 
  33   3   0       57.75       52.88     18.09 o 
  34   3   0      142.52      154.41     18.84 o 
  35   3   0       50.53       36.40     14.61 o 
  36   3   0       17.77       20.51     14.45 o 
  37   3   0       21.87       33.79     17.90 o 
  38   3   0        1.69       13.34     28.23 o 
  39   3   0        0.35        2.24     17.81 o 
  40   3   0       26.75        0.34     17.54 o 
  41   3   0       46.83       39.65     19.82 o 
  42   3   0       17.13       30.69     28.42 o 
   0   4   0      588.62      858.00     46.17 o 
   1   4   0      505.46      596.70     25.20 o 
   2   4   0     1053.10     1180.82     73.30 o 
   3   4   0      302.51      379.15     31.34 o 
   4   4   0     2229.74     2040.10     66.12 o 
   5   4   0      145.11      220.83     20.13 o 
   6   4   0      759.97      755.35     35.25 o 
   7   4   0       85.40      145.42     15.05 o 
   8   4   0     1013.54     1213.26     87.41 o 
   9   4   0      604.84      720.66     52.62 o 
  10   4   0     4225.64     3776.62    116.44 o 
  11   4   0       26.95       49.12     17.05 o 
  12   4   0      530.79      550.45     72.49 o 
  13   4   0      506.52      472.10     27.01 o 
  14   4   0     1571.82     1490.84     60.31 o 
  15   4   0      470.12      508.31     28.62 o 
  16   4   0     2279.56     2022.88     95.56 o 
  17   4   0      557.08      590.37     42.06 o 
  18   4   0      204.50      181.63     25.39 o 
  19   4   0       79.31       62.95     17.12 o 
  20   4   0      150.37      125.48     20.61 o 
  21   4   0      278.33      214.95     24.92 o 
  22   4   0      395.51      399.23     43.20 o 
  23   4   0      228.46      199.08     25.14 o 
  24   4   0     1010.45      934.70     54.81 o 
  25   4   0       29.90       27.92     17.86 o 
  26   4   0      474.58      430.91     36.00 o 
  27   4   0      169.86      191.70     26.08 o 
  28   4   0      539.42      549.37     41.48 o 
  29   4   0       80.09       78.17     26.15 o 
  30   4   0      579.31      507.63     40.54 o 
  31   4   0      148.02      130.77     25.54 o 
  32   4   0       58.99       80.81     22.97 o 
  33   4   0        6.92        3.93     19.82 o 
  34   4   0      152.91      182.10     54.95 o 
  35   4   0        3.62       14.43     20.85 o 
  36   4   0      257.13      251.94     32.30 o 
   1   5   0       70.08       74.44     12.45 o 
   2   5   0        2.23       -1.24      9.48 o 
   3   5   0        1.66        6.29     10.22 o 
   4   5   0       25.42       13.73     10.49 o 
   5   5   0       58.05       47.67     11.58 o 
   6   5   0       18.68       25.11     10.87 o 
   7   5   0        2.85       -0.20      9.74 o 
   8   5   0       24.61       25.91     13.49 o 
   9   5   0       26.15       31.07     13.49 o 
  10   5   0      241.75      200.67     24.43 o 
  11   5   0      157.65      161.96     20.60 o 
  12   5   0       67.00       87.28     16.26 o 
  13   5   0      161.68      153.49     18.83 o 
  14   5   0       10.69       19.90     17.82 o 
  15   5   0       86.01       64.21     15.95 o 
  16   5   0        5.97        2.80     16.17 o 
  17   5   0        9.67        4.64     16.28 o 
  18   5   0        2.74       -3.67     16.21 o 
  19   5   0        2.22       20.39     17.20 o 
  20   5   0        0.46        9.33     17.57 o 
  21   5   0       50.05       34.98     19.74 o 
  22   5   0        1.37       10.01     20.08 o 
  23   5   0        9.93       26.39     20.55 o 
  24   5   0        1.51        1.89     20.36 o 
  25   5   0        0.55        1.07     23.31 o 
  26   5   0       10.09       16.05     22.93 o 
  27   5   0        4.08      -10.01     20.50 o 
   0   6   0       98.87      105.90     23.15 o 
   1   6   0       17.40        6.09     12.89 o 
   2   6   0       21.53       51.80     14.35 o 
   3   6   0      232.13      224.96     23.48 o 
   4   6   0        2.87       32.08     16.68 o 
   5   6   0      308.29      341.65     28.38 o 
   6   6   0       39.85       62.47     25.00 o 
   2   0   1      884.37      949.27     54.57 o 
   4   0   1      864.47      944.72     54.19 o 
   6   0   1     7224.64     7374.98    274.35 o 
   8   0   1    21802.29    22194.44    823.14 o 
  10   0   1     4726.20     5005.96    187.10 o 
  12   0   1     4029.38     4171.02    156.99 o 
  14   0   1      664.25      726.22     30.54 o 
  16   0   1     2047.64     2001.55     78.23 o 
  18   0   1      182.66      186.05     11.81 o 
  20   0   1       71.26       59.16      7.43 o 
  22   0   1     1721.63     1768.49    117.28 o 
  24   0   1       61.63       68.64      8.89 o 
  26   0   1      432.24      500.59     40.17 o 
  28   0   1      117.57      122.78     21.98 o 
  30   0   1      148.64      167.50     25.39 o 
  32   0   1      925.51      966.70     66.70 o 
  34   0   1      121.21      133.01     25.39 o 
  36   0   1      108.60      176.97     28.80 o 
  38   0   1       91.48      105.73     25.39 o 
  40   0   1      148.45      186.44     31.83 o 
  42   0   1       97.61      120.51     29.56 o 
  44   0   1        7.04       -2.65     20.46 o 
  46   0   1        1.58       23.49     25.39 o 
  48   0   1      195.79      204.63     37.52 o 
   0   1   1     4113.82     3798.08    146.96 o 
   1   1   1     1475.52     1438.55     45.65 o 
   2   1   1     4075.05     3874.79    104.15 o 
   3   1   1    11748.40    11344.34    310.82 o 
   4   1   1     9055.23     8496.23    231.69 o 
   5   1   1     7281.94     7380.71    210.83 o 
   6   1   1     5833.54     5832.77    148.90 o 
   7   1   1    23933.89    22775.83    535.40 o 
   8   1   1    28827.12    27859.47    666.43 o 
   9   1   1    11467.46    10839.30    251.75 o 
  10   1   1    11742.70    11213.71    262.98 o 
  11   1   1     2542.42     2306.66     63.96 o 
  12   1   1     5372.57     5103.66    134.28 o 
  13   1   1     2142.64     2017.97     56.93 o 
  14   1   1     4106.16     3786.83     98.57 o 
  15   1   1     1914.24     1702.98    103.77 o 
  16   1   1     6697.33     6634.96    200.34 o 
  17   1   1     6282.36     6362.98    192.66 o 
  18   1   1     2813.29     2603.58     82.27 o 
  19   1   1     2588.83     2643.02     83.67 o 
  20   1   1     2231.90     2120.17     68.84 o 
  21   1   1     2026.04     1984.33     64.94 o 
  22   1   1     1893.28     1782.09     74.03 o 
  23   1   1     1336.91     1090.53    102.69 o 
  24   1   1     2126.23     1980.25     81.92 o 
  25   1   1     1733.48     1687.52     49.61 o 
  26   1   1     2018.27     1911.65     55.96 o 
  27   1   1     1207.57     1195.63     43.82 o 
  28   1   1     1283.80     1254.77     45.72 o 
  29   1   1     1340.76     1415.05     51.35 o 
  30   1   1     1056.43     1054.70     77.55 o 
  31   1   1     1210.31     1194.39     44.69 o 
  32   1   1     1590.79     1745.70     74.33 o 
  33   1   1      394.53      382.96     27.56 o 
  34   1   1      864.00      894.61     45.28 o 
  35   1   1      347.68      348.89     28.80 o 
  36   1   1      465.47      498.53     32.73 o 
  37   1   1      359.72      355.76     28.07 o 
  38   1   1      361.03      402.95     42.25 o 
  39   1   1      270.10      323.69     27.46 o 
  40   1   1      181.63      199.04     31.26 o 
  41   1   1       55.26       83.92     19.00 o 
  42   1   1      286.53      337.29     29.27 o 
  43   1   1      307.87      317.51     28.85 o 
  44   1   1      344.65      370.62     75.22 o 
  45   1   1       86.65      134.40     22.70 o 
  46   1   1       66.82       65.15     41.12 o 
  47   1   1      168.89      184.29     25.69 o 
   1   2   1     1676.06     1698.97     44.76 o 
   2   2   1      861.56     1085.09     69.55 o 
   3   2   1      372.17      533.46     22.78 o 
   4   2   1      578.15      597.42     18.15 o 
   5   2   1      766.29      822.66     22.79 o 
   6   2   1      277.23      307.44     23.71 o 
   7   2   1      845.59      847.94     21.08 o 
   8   2   1      229.15      206.05      8.15 o 
   9   2   1      283.54      280.94      9.44 o 
  10   2   1      143.07      145.80      6.16 o 
  11   2   1      136.52      137.00      7.50 o 
  12   2   1       94.49      108.16      6.70 o 
  13   2   1        4.56        3.43      2.46 o 
  14   2   1      186.78      181.24      7.78 o 
  15   2   1      889.19      912.20     27.57 o 
  16   2   1      973.30      959.37     36.21 o 
  17   2   1      800.02      816.19     29.93 o 
  18   2   1      571.81      578.43     23.40 o 
  19   2   1       80.40       91.33      9.07 o 
  20   2   1      183.59      177.27      9.96 o 
  21   2   1      413.89      441.77     20.43 o 
  22   2   1       62.67       61.06      6.86 o 
  23   2   1      108.45      120.52     11.41 o 
  24   2   1      809.45      828.52     32.67 o 
  25   2   1       39.84       33.41     14.30 o 
  26   2   1      113.59      109.49     19.02 o 
  27   2   1      576.57      578.44     28.19 o 
  28   2   1      190.49      200.14     15.59 o 
  29   2   1      139.25      150.70     14.44 o 
  30   2   1       74.72       80.43     12.71 o 
  31   2   1      176.29      180.92     15.98 o 
  32   2   1       59.99       90.78     12.99 o 
  33   2   1       67.23       79.87     18.60 o 
  34   2   1       52.91       60.00     14.17 o 
  35   2   1        5.73        7.44     14.26 o 
  36   2   1       25.80        9.62     23.49 o 
  37   2   1      121.49      136.85     20.03 o 
  38   2   1       29.27        9.77     15.16 o 
  39   2   1       35.42       55.21     28.42 o 
  40   2   1       46.85       32.89     21.98 o 
  41   2   1      184.66      241.02     25.46 o 
  42   2   1       44.60       35.33     20.08 o 
  43   2   1       50.73       80.22     27.09 o 
  44   2   1        0.68      -15.30     16.38 o 
  45   2   1       45.44       63.18     19.94 o 
   0   3   1     2921.17     3046.59    130.75 o 
   1   3   1     2322.93     2192.73     73.59 o 
   2   3   1     1029.21     1334.87     47.53 o 
   3   3   1     3354.03     3078.76     97.72 o 
   4   3   1      310.11      518.24     23.96 o 
   5   3   1     2548.96     2280.03     70.23 o 
   6   3   1     1083.14     1161.94     44.36 o 
   7   3   1     3314.50     3086.70     81.71 o 
   8   3   1      824.60      856.40     25.60 o 
   9   3   1     1996.47     1849.43     61.13 o 
  10   3   1      911.38      918.49     27.78 o 
  11   3   1     3483.53     3127.02     82.24 o 
  12   3   1      528.03      571.60     19.10 o 
  13   3   1     3504.19     3016.87     77.22 o 
  14   3   1     1231.73     1145.66     33.98 o 
  15   3   1      878.01      809.08     26.08 o 
  16   3   1      408.29      398.21     15.98 o 
  17   3   1     1494.58     1356.67     40.18 o 
  18   3   1     1468.45     1378.54     44.83 o 
  19   3   1     1738.03     1562.49     58.01 o 
  20   3   1      349.60      339.49     25.74 o 
  21   3   1     2080.92     1920.92     69.72 o 
  22   3   1      588.13      619.53     32.14 o 
  23   3   1     1897.03     1687.33     63.35 o 
  24   3   1      470.58      464.66     31.34 o 
  25   3   1       75.82       81.26     13.43 o 
  26   3   1      676.43      668.86     34.30 o 
  27   3   1      465.32      440.12     25.89 o 
  28   3   1      117.49      126.28     16.12 o 
  29   3   1      808.91      784.75     36.97 o 
  30   3   1       33.07       33.21     14.59 o 
  31   3   1      637.42      614.16     38.56 o 
  32   3   1      161.01      162.32     18.90 o 
  33   3   1      507.10      494.49     29.93 o 
  34   3   1      153.91      219.83     21.42 o 
  35   3   1      421.43      479.74     30.09 o 
  36   3   1      190.10      176.30     20.67 o 
  37   3   1      159.47      196.51     21.70 o 
  38   3   1       66.26       80.24     17.90 o 
  39   3   1      179.24      184.86     21.75 o 
  40   3   1      163.25      161.85     32.59 o 
  41   3   1      230.29      255.41     40.17 o 
   1   4   1       43.89       41.07      8.93 o 
   2   4   1       68.03       80.88     10.66 o 
   3   4   1      121.03      135.18     11.83 o 
   4   4   1      101.76      110.04     13.89 o 
   5   4   1      218.55      235.71     14.93 o 
   6   4   1        2.68       22.97      8.27 o 
   7   4   1       13.21       35.63      8.84 o 
   8   4   1      160.42      187.87     13.62 o 
   9   4   1      293.29      295.56     16.96 o 
  10   4   1      193.30      196.56     14.16 o 
  11   4   1      122.04      117.99     11.86 o 
  12   4   1      198.69      200.00     14.41 o 
  13   4   1       36.09       39.65     12.98 o 
  14   4   1      261.81      249.93     16.11 o 
  15   4   1      377.33      363.37     23.66 o 
  16   4   1      378.31      353.22     23.79 o 
  17   4   1       50.10       70.65     13.63 o 
  18   4   1      181.56      177.30     17.85 o 
  19   4   1      226.42      200.57     23.79 o 
  20   4   1      118.78      128.62     20.57 o 
  21   4   1       47.97       31.68     16.39 o 
  22   4   1      122.99      115.81     35.43 o 
  23   4   1       18.97       18.99     16.11 o 
  24   4   1      126.17      102.62     20.84 o 
  25   4   1       14.02       10.19     16.28 o 
  26   4   1       24.94        1.97     33.16 o 
  27   4   1        9.48       -5.99     16.01 o 
  28   4   1        2.71       10.18     17.28 o 
  29   4   1        5.02       10.65     17.39 o 
  30   4   1       13.11      -20.66     17.51 o 
  31   4   1       15.51       -2.85     19.39 o 
  32   4   1       78.07       60.12     21.21 o 
  33   4   1       13.92       14.50     19.74 o 
  34   4   1       16.58       20.08     20.88 o 
  35   4   1       53.91       38.57     22.58 o 
   0   5   1      577.61      629.91     54.57 o 
   1   5   1       42.92       85.65     13.18 o 
   2   5   1      970.84      907.82     36.70 o 
   3   5   1      238.81      243.92     21.50 o 
   4   5   1      389.94      391.96     32.36 o 
   5   5   1       22.55       54.27     12.80 o 
   6   5   1      556.96      525.16     35.37 o 
   7   5   1      453.46      485.02     24.27 o 
   8   5   1      553.75      510.25     25.78 o 
   9   5   1      214.74      254.82     27.95 o 
  10   5   1      123.42      124.29     18.71 o 
  11   5   1      148.00      107.19     16.95 o 
  12   5   1      300.39      264.70     22.67 o 
  13   5   1       82.13       97.28     16.79 o 
  14   5   1      242.42      229.82     21.73 o 
  15   5   1       43.19       54.69     16.14 o 
  16   5   1      399.16      389.05     27.72 o 
  17   5   1       15.28       32.46     14.69 o 
  18   5   1      323.51      311.42     25.58 o 
  19   5   1       85.52       93.40     21.66 o 
  20   5   1      394.58      362.65     34.53 o 
  21   5   1      291.72      353.94     34.26 o 
  22   5   1      341.59      236.52     30.16 o 
  23   5   1       37.43       25.15     20.77 o 
  24   5   1      212.00      197.97     28.94 o 
  25   5   1        1.15       33.60     21.42 o 
  26   5   1      253.64      254.88     32.15 o 
   1   6   1       63.63       61.16     14.55 o 
   2   6   1        1.43        9.54     12.74 o 
   3   6   1       45.24       27.35     13.73 o 
   4   6   1       89.89       77.76     15.65 o 
   0   0   2    11709.60    16340.70    910.24 o 
   2   0   2    10436.45    12964.25    722.66 o 
   4   0   2    33427.06    35120.69   1950.83 o 
   6   0   2     6791.28     6542.57    366.07 o 
   8   0   2     7558.38     8001.15    401.31 o 
  10   0   2    13005.69    13442.86    500.69 o 
  12   0   2    11525.61    11416.55    424.61 o 
  14   0   2     3067.75     2942.46    113.00 o 
  16   0   2     7376.73     7690.14    288.54 o 
  18   0   2     7554.94     7510.48    282.70 o 
  20   0   2     3944.84     3573.48    137.65 o 
  22   0   2     3810.46     3564.22    137.57 o 
  24   0   2     4927.86     4944.16    256.93 o 
  26   0   2     2689.37     2548.06    139.83 o 
  28   0   2     1876.94     1794.33    104.21 o 
  32   0   2     1632.91     1808.73    108.76 o 
  34   0   2      717.76      709.77     56.08 o 
  36   0   2     1673.75     1900.81    116.34 o 
  38   0   2      201.77      208.04     33.73 o 
  40   0   2      795.98      849.61     66.70 o 
  42   0   2      736.30      875.75     68.97 o 
  44   0   2      147.62      130.74     31.45 o 
  46   0   2      285.48      288.76     42.06 o 
   1   1   2     1827.05     1785.32     74.44 o 
   2   1   2      261.29      272.86     15.75 o 
   3   1   2      156.94      154.16     10.72 o 
   4   1   2       30.71       26.19      4.95 o 
   5   1   2      809.49      876.50     30.43 o 
   6   1   2      728.10      700.35     21.23 o 
   7   1   2     1627.93     1679.00     46.66 o 
   8   1   2      346.34      357.15     13.03 o 
   9   1   2     2853.38     3091.33     87.60 o 
  10   1   2     1120.91     1198.32     28.38 o 
  11   1   2      548.69      603.34     15.59 o 
  12   1   2      308.86      299.32      9.94 o 
  13   1   2      685.52      724.66     18.15 o 
  14   1   2      375.41      396.33     16.29 o 
  15   1   2     1127.54     1131.61     33.20 o 
  16   1   2     2507.36     2737.40     75.57 o 
  17   1   2     2348.20     2427.46     66.75 o 
  18   1   2      833.99      866.74     26.63 o 
  19   1   2      257.19      254.53     11.43 o 
  20   1   2      111.90      107.71      7.77 o 
  21   1   2      291.23      267.84     12.22 o 
  22   1   2      127.36      101.56      7.93 o 
  23   1   2      304.60      307.02     13.39 o 
  24   1   2      159.68      176.54     10.30 o 
  25   1   2       31.33       24.79      6.25 o 
  26   1   2       43.75       45.19      7.09 o 
  27   1   2      137.10      164.02     12.12 o 
  28   1   2       35.90       33.81      7.21 o 
  29   1   2      179.54      176.43     14.03 o 
  30   1   2        6.26        1.03     11.00 o 
  31   1   2      286.44      267.54     33.35 o 
  32   1   2       61.63       91.75     16.44 o 
  33   1   2      374.12      431.50     30.10 o 
  34   1   2      377.76      417.80     30.12 o 
  35   1   2      436.17      523.09     34.55 o 
  36   1   2       75.64       57.08     40.93 o 
  37   1   2      181.38      196.04     23.42 o 
  38   1   2      108.90      101.57     22.36 o 
  39   1   2       12.30       14.00     15.75 o 
  40   1   2      104.33      109.05     20.82 o 
  41   1   2      257.23      234.31     26.61 o 
  42   1   2       23.41       17.62     17.62 o 
  43   1   2       70.40       76.40     20.61 o 
  44   1   2       34.79       26.59     18.67 o 
  45   1   2        7.15      -10.31     17.43 o 
  46   1   2       26.50       66.39     21.31 o 
   0   2   2     2838.04     3463.41    147.91 o 
   1   2   2     3857.42     3839.96    192.70 o 
   2   2   2      166.11     1036.63     49.53 o 
   3   2   2     8147.40     7320.31    181.27 o 
   5   2   2     6212.70     5906.48    151.46 o 
   6   2   2     2479.79     3089.80    152.32 o 
   7   2   2     9128.08     8859.89    233.82 o 
   8   2   2      377.77      384.22     31.09 o 
   9   2   2     4265.94     4338.78    119.64 o 
  10   2   2     1480.89     1805.41     46.41 o 
  11   2   2     4930.41     4639.63    118.37 o 
  12   2   2       41.42       35.92      5.13 o 
  13   2   2     4854.66     4591.61    116.86 o 
  14   2   2       49.17       47.03      7.73 o 
  15   2   2     9333.71     8826.07    216.60 o 
  16   2   2     3184.12     3213.62     80.87 o 
  17   2   2     2940.06     2802.20     88.33 o 
  18   2   2      392.95      419.90     16.39 o 
  19   2   2     1940.25     1798.79     52.07 o 
  20   2   2      330.58      317.86     14.01 o 
  21   2   2     3711.95     3525.35     96.14 o 
  22   2   2       17.23        8.35      5.72 o 
  23   2   2     1070.53     1020.55     32.88 o 
  24   2   2       52.51       51.48      8.84 o 
  25   2   2     2415.68     2290.05     66.64 o 
  26   2   2       66.19       69.12     10.74 o 
  27   2   2     1451.49     1409.36     50.73 o 
  28   2   2       20.92       22.84      9.73 o 
  29   2   2     1762.91     1846.50     64.44 o 
  30   2   2       69.11       47.39     15.72 o 
  31   2   2     1359.81     1438.63     53.25 o 
  32   2   2      225.02      255.38     18.96 o 
  33   2   2      362.22      434.34     24.59 o 
  34   2   2      125.49      118.51     18.82 o 
  35   2   2      695.97      711.10     41.08 o 
  36   2   2      114.66      109.27     19.63 o 
  37   2   2      818.01      913.29     49.00 o 
  38   2   2       72.11      100.33     21.22 o 
  39   2   2      680.37      680.24     43.58 o 
  40   2   2      142.40      132.13     22.43 o 
  41   2   2      139.60      143.00     22.92 o 
  42   2   2        9.54       12.19     17.43 o 
  43   2   2      173.00      192.44     25.52 o 
  44   2   2        9.27       42.23     19.39 o 
   1   3   2       80.68       86.75      8.80 o 
   2   3   2       34.51       48.37      9.04 o 
   3   3   2      105.52      124.32      9.88 o 
   4   3   2      191.51      170.02     15.10 o 
   5   3   2      125.72      123.12      9.74 o 
   6   3   2      182.12      174.20     11.90 o 
   7   3   2      149.35      182.95     11.69 o 
   8   3   2      401.26      404.60     15.41 o 
   9   3   2       22.78       21.73      4.61 o 
  10   3   2      130.89      126.06      8.22 o 
  11   3   2       30.89       31.03      6.15 o 
  12   3   2        0.24        2.89      5.39 o 
  13   3   2       83.62       96.66      8.27 o 
  14   3   2       46.09       61.54      7.35 o 
  15   3   2      134.31      140.43      9.64 o 
  16   3   2       42.09       28.84      6.64 o 
  17   3   2       21.76       15.66      6.24 o 
  18   3   2      184.85      188.18     11.25 o 
  19   3   2      202.94      180.11     12.70 o 
  20   3   2       18.10       24.76      7.85 o 
  21   3   2       26.87       28.46      8.15 o 
  22   3   2       60.17       55.49     12.55 o 
  23   3   2       35.54       22.74     11.03 o 
  24   3   2       13.89       -1.84     10.26 o 
  25   3   2      485.52      496.74     27.71 o 
  26   3   2      237.36      248.64     20.07 o 
  27   3   2       90.47      104.79     15.41 o 
  28   3   2      126.30      158.65     17.80 o 
  29   3   2       28.38       29.96     15.98 o 
  30   3   2       91.45       85.34     15.79 o 
  31   3   2       45.15       50.88     15.43 o 
  32   3   2       71.70      112.07     17.27 o 
  33   3   2       35.70       43.08     15.09 o 
  34   3   2       32.03       36.88     14.91 o 
  35   3   2       15.67       12.31     14.12 o 
  36   3   2       17.25       16.59     15.31 o 
  37   3   2       45.86       51.57     17.02 o 
  38   3   2       25.30       47.26     42.06 o 
  39   3   2       36.78       56.95     22.97 o 
  40   3   2       29.56       41.72     22.38 o 
   0   4   2     1696.76     1526.45     85.45 o 
   1   4   2      132.63      179.25     21.66 o 
   2   4   2      987.36     1034.03     43.72 o 
   3   4   2      345.44      377.58     19.38 o 
   4   4   2      834.40      972.89     34.29 o 
   5   4   2      319.18      380.03     19.20 o 
   6   4   2     1904.70     1870.30     61.18 o 
   7   4   2       48.57      140.42     68.21 o 
   8   4   2     1372.17     1465.80     91.67 o 
   9   4   2       96.33      118.80     17.99 o 
  10   4   2      612.61      677.71     39.00 o 
  11   4   2       49.34       69.44     10.24 o 
  12   4   2      898.35      828.70     31.41 o 
  13   4   2       83.18      105.22     11.80 o 
  14   4   2     1227.55     1128.79     40.69 o 
  15   4   2       83.01       90.75     11.38 o 
  16   4   2      922.35      811.26     32.60 o 
  17   4   2      432.24      393.03     21.12 o 
  18   4   2      791.52      738.71     87.35 o 
  19   4   2      224.17      207.98     24.30 o 
  20   4   2      619.15      591.94     39.74 o 
  21   4   2       83.64       72.85     18.82 o 
  22   4   2      219.57      209.46     28.23 o 
  23   4   2       39.72       29.31     16.89 o 
  24   4   2      338.46      328.98     31.13 o 
  25   4   2       54.63       63.06     25.58 o 
  26   4   2      993.27      834.54     51.31 o 
  27   4   2      197.40      181.04     26.04 o 
  28   4   2      369.87      322.20     32.68 o 
  29   4   2        4.76        4.51     18.78 o 
  30   4   2      160.96      136.12     24.76 o 
  31   4   2       23.27       26.43     19.76 o 
  32   4   2      219.46      221.03     29.62 o 
  33   4   2       44.86       32.28     21.16 o 
  34   4   2      201.36      180.06     28.86 o 
   1   5   2      483.37      458.04     24.44 o 
   2   5   2       80.06       84.23     12.89 o 
   3   5   2      124.76      128.94     20.16 o 
   4   5   2       53.00       61.37     12.31 o 
   5   5   2      100.54      107.93     14.01 o 
   6   5   2      346.92      324.11     31.67 o 
   7   5   2       12.37       21.44     10.96 o 
   8   5   2        1.48        9.99     10.60 o 
   9   5   2       74.36       81.94     13.12 o 
  10   5   2       11.92       -3.63     10.38 o 
  11   5   2       91.56       87.59     13.80 o 
  12   5   2        2.23      -12.50     10.32 o 
  13   5   2       63.13       52.20     15.60 o 
  14   5   2       22.07       12.66     14.20 o 
  15   5   2      166.84      155.89     19.65 o 
  16   5   2       52.01       30.08     15.18 o 
  17   5   2       45.03       46.87     19.74 o 
  18   5   2       45.30       70.36     22.36 o 
  19   5   2       74.92       85.51     22.61 o 
  20   5   2       60.06       33.43     20.30 o 
  21   5   2       19.80        3.87     18.65 o 
  22   5   2       19.74        2.66     19.53 o 
  23   5   2       68.37       64.87     23.09 o 
  24   5   2      239.60      229.94     30.80 o 
   2   0   3     1431.35     1969.75     81.98 o 
   4   0   3      577.73      612.76     29.33 o 
   6   0   3     2198.35     2135.76    124.30 o 
   8   0   3     5254.88     5728.96    322.87 o 
  10   0   3     1536.48     1812.90    105.73 o 
  12   0   3     1651.96     1940.01     76.58 o 
  14   0   3     1450.97     1578.41     63.40 o 
  16   0   3      800.08      939.56     39.92 o 
  18   0   3     1782.35     1855.13     74.40 o 
  20   0   3     1078.26     1188.66     49.70 o 
  22   0   3       23.45       12.88     12.51 o 
  24   0   3      772.04      836.72     54.95 o 
  26   0   3     1124.39     1086.07     68.21 o 
  28   0   3       29.28       18.57     15.16 o 
  30   0   3      862.61      801.86     56.84 o 
  32   0   3      555.03      519.54     44.72 o 
  34   0   3      667.52      713.56     56.46 o 
  36   0   3      245.77      257.31     35.62 o 
  38   0   3       10.88       -9.85     20.46 o 
  40   0   3      173.71      184.17     34.86 o 
  42   0   3      158.68      170.91     35.62 o 
  44   0   3      323.70      374.78     49.64 o 
   0   1   3     4844.06     4767.95    272.09 o 
   1   1   3     2882.75     2782.48    113.75 o 
   2   1   3     2943.28     2986.01    120.72 o 
   3   1   3     2833.65     3016.30    130.35 o 
   4   1   3     4941.89     4835.29    198.43 o 
   5   1   3     5549.77     5803.33    229.84 o 
   6   1   3     3213.36     3381.75    200.84 o 
   7   1   3     2452.13     2325.22    224.53 o 
   8   1   3     6888.14     7711.28    253.57 o 
   9   1   3      310.43      276.15     12.09 o 
  10   1   3     2560.24     2464.25     62.63 o 
  11   1   3     3273.99     3239.36     81.08 o 
  12   1   3     3939.38     3862.36     87.47 o 
  13   1   3     3421.03     3362.53     77.80 o 
  14   1   3     4652.51     4306.70    103.64 o 
  15   1   3     3827.83     4036.61     98.35 o 
  16   1   3     1234.29     1229.63     32.40 o 
  17   1   3      874.71      878.67     36.43 o 
  18   1   3     1698.46     1592.90     47.46 o 
  19   1   3     1388.29     1262.46     41.30 o 
  20   1   3     1916.73     2007.60     57.28 o 
  21   1   3     1508.42     1411.53     42.00 o 
  22   1   3     1354.71     1351.58     40.69 o 
  23   1   3      914.53      917.03     30.58 o 
  24   1   3     1084.66     1080.60     34.22 o 
  25   1   3      862.85      872.94     31.28 o 
  26   1   3     1376.09     1355.04     41.86 o 
  27   1   3      665.48      673.50     31.47 o 
  28   1   3     1822.48     1841.88     61.96 o 
  29   1   3     1375.91     1407.12     61.52 o 
  30   1   3      308.18      313.46     19.15 o 
  31   1   3      171.65      189.93     22.17 o 
  32   1   3     1498.25     1525.61     55.69 o 
  33   1   3      309.06      346.70     27.15 o 
  34   1   3      419.46      472.55     44.34 o 
  35   1   3      467.72      493.96     33.80 o 
  36   1   3      186.34      198.32     23.66 o 
  37   1   3      254.19      256.46     25.46 o 
  38   1   3      450.01      484.24     35.32 o 
  39   1   3      740.09      884.73     49.95 o 
  40   1   3      204.95      261.54     30.69 o 
  41   1   3      188.24      224.04     27.66 o 
  42   1   3      187.57      212.41     27.35 o 
  43   1   3       48.69       66.07     22.05 o 
  44   1   3      140.11      212.13     29.94 o 
   1   2   3      100.59      121.53     47.94 o 
   2   2   3      583.57      591.43     25.06 o 
   3   2   3       10.88       48.00     22.12 o 
   4   2   3      145.78      166.36     11.74 o 
   5   2   3      195.70      221.32     10.91 o 
   6   2   3      255.79      280.29     12.40 o 
   7   2   3      190.89      201.68     10.14 o 
   8   2   3      124.56      127.03      8.13 o 
   9   2   3      131.80      164.50      9.21 o 
  10   2   3      280.35      334.93     14.01 o 
  11   2   3      291.37      310.13     13.69 o 
  12   2   3      452.59      416.37     14.42 o 
  13   2   3       11.94        8.10      4.34 o 
  14   2   3      656.28      735.12     24.32 o 
  15   2   3      184.57      204.06     10.62 o 
  16   2   3      186.49      215.65     11.05 o 
  17   2   3       95.78       95.25      8.16 o 
  18   2   3      145.36      158.03      9.94 o 
  19   2   3      157.67      170.81     10.46 o 
  20   2   3      101.15       96.98      8.68 o 
  21   2   3       59.91       70.39      8.56 o 
  22   2   3       27.53       30.07      7.07 o 
  23   2   3      406.21      396.15     20.78 o 
  24   2   3      259.10      277.93     14.29 o 
  25   2   3      415.74      461.89     28.46 o 
  26   2   3       11.98       13.03      7.24 o 
  27   2   3      100.69       95.78     10.33 o 
  28   2   3       24.11       41.69     10.43 o 
  29   2   3      170.64      226.02     16.98 o 
  30   2   3       27.54       28.38     10.75 o 
  31   2   3       47.96       37.97     11.37 o 
  32   2   3      118.36       93.77     17.47 o 
  33   2   3      202.05      210.17     22.48 o 
  34   2   3       76.37       68.28     17.62 o 
  35   2   3      116.99      157.66     21.56 o 
  36   2   3        9.37        4.78     15.02 o 
  37   2   3       49.51       52.72     18.57 o 
  38   2   3       25.38       24.37     23.68 o 
  39   2   3       96.01       91.91     27.47 o 
  40   2   3       20.71       24.03     18.45 o 
  41   2   3       19.93        9.27     18.38 o 
  42   2   3       11.66       11.79     18.55 o 
   0   3   3     1208.88     1434.35    108.19 o 
   1   3   3     3446.15     3333.48    103.32 o 
   2   3   3      650.36      912.63    110.43 o 
   3   3   3      901.07      989.76     34.78 o 
   4   3   3     1623.89     1621.61     53.20 o 
   5   3   3     1387.02     1337.95     45.00 o 
   6   3   3      793.78      840.51     31.68 o 
   7   3   3     1067.27      973.40     36.05 o 
   8   3   3      347.52      413.28     42.30 o 
   9   3   3     2302.98     2053.84     55.27 o 
  10   3   3      357.56      406.67     22.25 o 
  11   3   3     2063.70     1855.54     46.05 o 
  12   3   3      222.44      219.57     11.87 o 
  13   3   3     1615.44     1555.55     39.94 o 
  14   3   3      138.14      132.63      9.26 o 
  15   3   3      659.70      588.15     25.05 o 
  16   3   3      336.76      312.78     13.99 o 
  17   3   3     1054.62      987.27     29.55 o 
  18   3   3     1319.23     1262.06     42.42 o 
  19   3   3     1192.32     1160.59     45.23 o 
  20   3   3      267.40      266.96     17.57 o 
  21   3   3      363.61      354.15     21.36 o 
  22   3   3     1214.59     1156.52     53.50 o 
  23   3   3     1351.45     1234.45     47.26 o 
  24   3   3      141.79      166.69     19.68 o 
  25   3   3     1285.00     1239.74     59.05 o 
  26   3   3       17.89       31.08     14.56 o 
  27   3   3      493.05      490.32     33.23 o 
  28   3   3      213.21      213.81     23.29 o 
  29   3   3      496.56      468.09     33.22 o 
  30   3   3      167.57      174.41     22.16 o 
  31   3   3      352.19      284.11     27.30 o 
  32   3   3      173.77      215.54     24.49 o 
  33   3   3      362.79      400.17     49.26 o 
  34   3   3       70.84       77.18     19.82 o 
  35   3   3      217.52      207.48     25.83 o 
  36   3   3       88.66       66.70     30.32 o 
  37   3   3      145.38      160.67     36.00 o 
  38   3   3       38.63       42.06     29.56 o 
   1   4   3      113.98      126.20     12.74 o 
   2   4   3      116.45      147.69     13.44 o 
   3   4   3       29.31       31.13      9.65 o 
   4   4   3      163.35      172.21     14.17 o 
   5   4   3       75.14       63.16     10.75 o 
   6   4   3       55.74       72.30     10.97 o 
   7   4   3       48.11       49.96     14.39 o 
   8   4   3      174.76      204.22     20.77 o 
   9   4   3      251.40      237.59     16.02 o 
  10   4   3      102.01      111.41     15.10 o 
  11   4   3       67.98       61.71     10.80 o 
  12   4   3        3.21       -8.23      8.51 o 
  13   4   3       51.95       36.04     16.16 o 
  14   4   3      263.56      230.80     31.62 o 
  15   4   3      424.96      410.91     25.18 o 
  16   4   3      306.00      271.37     21.35 o 
  17   4   3      208.52      191.27     21.73 o 
  18   4   3       75.26       66.83     14.59 o 
  19   4   3      103.23       99.24     14.97 o 
  20   4   3      135.86      140.79     25.39 o 
  21   4   3       21.19       -4.26     15.95 o 
  22   4   3       37.56       40.64     18.44 o 
  23   4   3       15.84       27.60     17.66 o 
  24   4   3        7.03        3.74     18.76 o 
  25   4   3       24.79        3.12     17.64 o 
  26   4   3       24.46       29.48     31.26 o 
  27   4   3       21.68        9.54     18.74 o 
  28   4   3       32.92       22.78     19.49 o 
  29   4   3        3.50       -3.31     18.44 o 
  30   4   3       13.22        4.56     19.34 o 
  31   4   3       33.19       32.98     21.47 o 
  32   4   3       28.96       18.27     21.76 o 
   0   5   3      235.92      263.67     47.18 o 
   1   5   3       90.79      111.96     14.31 o 
   2   5   3      518.44      478.65     25.61 o 
   3   5   3       77.50      101.48     14.06 o 
   4   5   3      253.60      272.30     24.12 o 
   5   5   3       24.48       23.65     11.73 o 
   6   5   3      197.07      185.06     17.04 o 
   7   5   3       20.03       38.44     12.09 o 
   8   5   3      475.95      439.73     36.76 o 
   9   5   3      183.13      195.19     17.54 o 
  10   5   3      292.06      290.07     20.33 o 
  11   5   3      194.29      192.98     17.23 o 
  12   5   3      183.60      187.17     20.02 o 
  13   5   3        2.64        4.69     12.96 o 
  14   5   3      199.49      232.91     21.65 o 
  15   5   3       48.06       27.51     19.57 o 
  16   5   3      413.13      411.69     51.16 o 
  17   5   3        5.83       23.61     19.56 o 
  18   5   3      268.84      236.28     30.39 o 
  19   5   3       22.67       18.54     20.30 o 
  20   5   3      120.41      128.18     26.10 o 
  21   5   3       79.59       66.71     25.20 o 
   0   0   4    19469.09    26578.40   1482.07 o 
   2   0   4     4094.63     5011.13    202.78 o 
   4   0   4     4537.52     4772.72    324.76 o 
   6   0   4     5569.41     5353.16    216.29 o 
   8   0   4     5508.37     5490.05    221.63 o 
  10   0   4     2948.89     2812.99    116.64 o 
  12   0   4     3855.57     3188.48    184.17 o 
  14   0   4     2846.37     2924.54    114.65 o 
  16   0   4     3238.94     3352.52    130.55 o 
  18   0   4     4475.81     4583.12    175.69 o 
  20   0   4     3833.57     4216.57    221.31 o 
  22   0   4     6002.32     6608.13    340.68 o 
  24   0   4     1031.69     1034.15     66.70 o 
  26   0   4      205.47      231.54     28.80 o 
  28   0   4      968.54     1238.79     79.20 o 
  30   0   4      899.78      885.61     62.91 o 
  32   0   4     1433.38     1685.95    103.45 o 
  34   0   4      889.54     1009.90     72.00 o 
  36   0   4      795.40      884.85     67.07 o 
  38   0   4      228.74      311.50     41.31 o 
  40   0   4      537.83      750.32     65.94 o 
  42   0   4      460.17      608.59     62.15 o 
   1   1   4      167.92      179.22     15.00 o 
   2   1   4     1038.56     1135.68     51.71 o 
   3   1   4       74.12       61.77     14.02 o 
   4   1   4       41.99       45.38     18.76 o 
   5   1   4      262.75      273.22     18.40 o 
   6   1   4      168.07      145.82     10.70 o 
   7   1   4      123.99      115.88      9.95 o 
   8   1   4      186.39      228.51     13.66 o 
   9   1   4      163.15      204.89     12.79 o 
  10   1   4       69.84       73.41      8.34 o 
  11   1   4        9.97        4.91      5.31 o 
  12   1   4       79.40       97.25     12.20 o 
  13   1   4        7.61        6.97      4.64 o 
  14   1   4       18.30       15.31      4.78 o 
  15   1   4      145.01      166.85     10.17 o 
  16   1   4      105.05      109.06     11.68 o 
  17   1   4      385.99      396.93     16.75 o 
  18   1   4      310.78      332.67     15.18 o 
  19   1   4      252.07      261.35     14.88 o 
  20   1   4        2.63        2.50      6.16 o 
  21   1   4      242.27      248.69     13.33 o 
  22   1   4      308.19      324.39     15.60 o 
  23   1   4      929.17     1005.22     38.34 o 
  24   1   4      463.09      414.58     18.40 o 
  25   1   4      406.92      431.83     22.53 o 
  26   1   4      307.36      329.18     19.29 o 
  27   1   4      197.16      210.81     16.24 o 
  28   1   4      331.77      352.28     20.97 o 
  29   1   4       39.36       40.03     11.24 o 
  30   1   4       52.38       55.47     11.87 o 
  31   1   4       26.34       21.18     10.97 o 
  32   1   4       49.57       64.28     17.03 o 
  33   1   4       24.24       30.32     11.72 o 
  34   1   4       47.74       38.48     12.63 o 
  35   1   4        7.39       11.03     15.63 o 
  36   1   4      104.08      179.37     23.00 o 
  37   1   4       96.19      111.32     21.20 o 
  38   1   4        0.32       36.38     19.05 o 
  39   1   4        7.76        7.58     20.08 o 
  40   1   4       84.10       77.37     22.55 o 
  41   1   4       40.51       61.55     22.58 o 
  42   1   4       77.36       42.24     21.79 o 
   0   2   4      495.55     1151.25     81.10 o 
   1   2   4     3546.93     3556.13    143.18 o 
   2   2   4      278.03     1098.95     73.90 o 
   3   2   4     4099.04     4049.84    138.80 o 
   4   2   4      709.97     1144.22    125.98 o 
   5   2   4     2038.83     1997.73     73.73 o 
   6   2   4      142.88      171.15     13.12 o 
   7   2   4     2079.57     1964.38     59.74 o 
   8   2   4       60.35       59.69     12.06 o 
   9   2   4     2750.04     2569.20     72.64 o 
  10   2   4      186.84      199.29     13.64 o 
  11   2   4     3275.29     3076.02    100.69 o 
  12   2   4       97.61      102.56     10.87 o 
  13   2   4     1295.98     1309.57     54.50 o 
  14   2   4       57.83       56.41      8.08 o 
  15   2   4     1644.49     1585.61     47.34 o 
  16   2   4       72.94       74.81      8.88 o 
  17   2   4     1898.19     1874.69     55.07 o 
  18   2   4      163.82      188.27     11.94 o 
  19   2   4     1651.82     1647.05     49.24 o 
  20   2   4      105.89      103.06     10.29 o 
  21   2   4     2028.39     2004.53     59.88 o 
  22   2   4       12.89        8.43      7.61 o 
  23   2   4      870.86      905.55     30.85 o 
  24   2   4      412.47      391.76     18.37 o 
  25   2   4     1504.88     1483.91     46.32 o 
  26   2   4        7.54        5.62      7.95 o 
  27   2   4      842.76      824.87     30.29 o 
  28   2   4       19.92       34.54      9.45 o 
  29   2   4      422.91      462.87     24.18 o 
  30   2   4      147.47      184.82     23.25 o 
  31   2   4      425.61      473.66     31.86 o 
  32   2   4        3.81        7.48     14.38 o 
  33   2   4      777.66      850.27     46.09 o 
  34   2   4        9.17        6.21     15.66 o 
  35   2   4      477.14      348.23    171.85 o 
  36   2   4       31.62       51.44     18.18 o 
  37   2   4      155.60      193.59     25.35 o 
  38   2   4        4.10      -18.60     28.42 o 
  39   2   4      264.18      331.85     31.88 o 
   1   3   4       92.13      104.40     11.29 o 
   2   3   4      171.28      156.74     13.03 o 
   3   3   4      111.97      111.45     11.15 o 
   4   3   4      492.05      544.55     23.79 o 
   5   3   4      366.16      389.41     19.65 o 
   6   3   4      290.32      321.72     21.50 o 
   7   3   4      555.84      529.76     23.60 o 
   8   3   4      197.00      215.08     14.83 o 
   9   3   4      539.91      488.69     26.44 o 
  10   3   4      338.46      331.18     21.98 o 
  11   3   4      163.15      172.78     12.95 o 
  12   3   4      161.03      150.60     13.23 o 
  13   3   4      196.05      190.06     12.41 o 
  14   3   4       40.98       34.66      8.05 o 
  15   3   4       43.85       36.99      8.43 o 
  16   3   4      108.14      112.41     10.46 o 
  17   3   4       12.79       22.08      7.99 o 
  18   3   4       32.31       38.37      8.68 o 
  19   3   4       45.53       36.92      8.64 o 
  20   3   4       41.16       40.99      9.08 o 
  21   3   4       65.06       67.01      9.93 o 
  22   3   4       86.33       83.58     12.69 o 
  23   3   4      176.97      158.28     15.29 o 
  24   3   4       27.34       11.14     10.80 o 
  25   3   4       48.58       34.11     12.33 o 
  26   3   4      181.63      211.11     22.61 o 
  27   3   4       48.90       49.46     16.46 o 
  28   3   4      115.59      138.05     21.22 o 
  29   3   4       16.78       11.97     13.90 o 
  30   3   4      114.60      114.59     32.78 o 
  31   3   4      167.05      133.68     22.22 o 
  32   3   4       28.28       17.64     17.66 o 
  33   3   4       89.36       58.36     30.32 o 
  34   3   4        7.54       20.84     26.53 o 
  35   3   4        3.33       12.13     26.53 o 
   0   4   4      218.04      271.11     52.86 o 
   1   4   4       38.25       59.61     11.52 o 
   2   4   4      494.32      577.87     26.75 o 
   3   4   4       41.00       64.57     11.78 o 
   4   4   4      707.39      789.02     32.61 o 
   5   4   4       53.26      103.55     14.17 o 
   6   4   4     1076.99     1101.72     40.99 o 
   7   4   4       92.50      131.31     13.76 o 
   8   4   4     1013.13      977.81     42.94 o 
   9   4   4      588.70      638.30     32.48 o 
  10   4   4      542.93      586.22     36.08 o 
  11   4   4       10.58       39.02     13.26 o 
  12   4   4      637.20      661.45     33.26 o 
  13   4   4      155.00      179.78     18.43 o 
  14   4   4      352.95      363.26     25.16 o 
  15   4   4      117.73      115.72     16.94 o 
  16   4   4      447.84      427.00     27.52 o 
  17   4   4      105.18      104.82     16.37 o 
  18   4   4      398.05      360.27     25.23 o 
  19   4   4       92.12       99.80     16.55 o 
  20   4   4      253.96      221.28     23.05 o 
  21   4   4      118.97      121.99     19.11 o 
  22   4   4      230.21      227.22     28.94 o 
  23   4   4       50.82       42.43     20.68 o 
  24   4   4      242.78      226.95     29.31 o 
  25   4   4        4.41      -23.09     17.44 o 
  26   4   4      326.37      331.10     34.48 o 
  27   4   4        1.21        9.60     21.03 o 
  28   4   4      237.51      275.81     46.80 o 
   1   5   4       16.34        1.99     13.89 o 
   2   5   4        0.78      -10.35     11.31 o 
   3   5   4        6.78       -8.24     11.73 o 
   4   5   4        4.66       16.59     12.63 o 
   5   5   4       37.97       46.99     13.75 o 
   6   5   4       49.78       67.17     16.25 o 
   7   5   4        4.85        1.24     13.25 o 
   8   5   4        1.08       -4.39     13.85 o 
   9   5   4       22.14       20.40     14.88 o 
  10   5   4       47.46       35.82     15.41 o 
  11   5   4        5.24       -0.99     14.26 o 
  12   5   4       19.09        2.64     13.82 o 
  14   5   4        5.60       -3.49     14.20 o 
  15   5   4       62.88       51.46     16.71 o 
   2   0   5       81.33       96.97     12.71 o 
   4   0   5      148.09      139.25     14.94 o 
   6   0   5      369.71      368.27     28.42 o 
   8   0   5       71.98       80.58     12.44 o 
  10   0   5      688.41      685.62     36.25 o 
  12   0   5       89.54       84.42     12.68 o 
  14   0   5       89.81       92.36     13.82 o 
  16   0   5      154.91      150.74     14.81 o 
  18   0   5      201.29      188.31     18.67 o 
  20   0   5      226.76      213.61     43.77 o 
  22   0   5      162.71      158.22     18.13 o 
  24   0   5       69.20       67.83     21.60 o 
  26   0   5      182.44      194.40     28.80 o 
  28   0   5       19.74       34.86     20.46 o 
  30   0   5      129.06      153.47     28.80 o 
  32   0   5      102.36       93.52     26.91 o 
  34   0   5      128.05      167.39     21.93 o 
  36   0   5       49.12       54.21     17.86 o 
  38   0   5      125.39      144.03     22.38 o 
   0   1   5      966.29      927.29     69.73 o 
   1   1   5      769.16      772.31     31.78 o 
   2   1   5     1650.51     1655.62     60.31 o 
   3   1   5     1385.38     1542.18     56.12 o 
   4   1   5     2006.08     2118.02     75.25 o 
   6   1   5      934.05      875.62     36.38 o 
   7   1   5     1284.53     1222.53     56.46 o 
   8   1   5     1447.76     1463.63     54.24 o 
   9   1   5     2793.36     2787.23    154.23 o 
  10   1   5     2466.77     2568.19     87.48 o 
  11   1   5     1407.74     1443.70     52.89 o 
  12   1   5     1048.14     1156.32     37.15 o 
  13   1   5      395.48      433.49     18.56 o 
  14   1   5     1902.71     1855.79     65.31 o 
  15   1   5     1585.57     1593.71     47.79 o 
  16   1   5      973.34     1007.58     34.50 o 
  17   1   5     1678.34     1693.36     51.76 o 
  18   1   5      270.92      250.13     14.58 o 
  19   1   5      329.81      373.10     17.93 o 
  20   1   5      877.19      894.38     30.62 o 
  21   1   5      102.11      114.59     12.74 o 
  22   1   5      524.68      527.08     22.27 o 
  23   1   5      293.85      300.04     32.31 o 
  24   1   5      737.34      755.06     45.33 o 
  25   1   5      841.53      785.72     43.28 o 
  26   1   5      706.53      693.67     50.78 o 
  27   1   5      326.13      368.52     22.74 o 
  28   1   5      673.82      640.45     48.42 o 
  29   1   5      251.65      298.66     20.76 o 
  30   1   5      453.89      531.01     37.04 o 
  31   1   5      151.41      177.89     17.74 o 
  32   1   5      366.08      367.22     23.64 o 
  33   1   5      181.75      200.12     19.17 o 
  34   1   5      111.04      113.19     16.57 o 
  35   1   5      235.52      252.78     21.59 o 
  36   1   5      200.33      258.50     21.63 o 
  37   1   5      147.49      169.52     24.76 o 
  38   1   5      170.03      177.00     26.76 o 
   1   2   5      799.65      703.33     54.57 o 
   2   2   5     1450.32     1548.65     89.24 o 
   3   2   5      290.51      298.99     33.35 o 
   4   2   5       19.35       38.14     12.25 o 
   5   2   5      234.03      232.63     21.17 o 
   6   2   5      299.96      292.78     23.54 o 
   7   2   5      102.79       78.43     39.60 o 
   8   2   5       18.90       18.95      8.86 o 
   9   2   5      334.69      366.30     20.16 o 
  10   2   5       11.37        8.96      8.76 o 
  11   2   5      100.76      118.52     18.42 o 
  12   2   5       22.31       23.67      9.33 o 
  13   2   5      262.53      231.49     16.28 o 
  14   2   5      111.10      127.30     19.02 o 
  15   2   5      398.91      404.94     18.70 o 
  16   2   5      533.66      468.58     20.47 o 
  17   2   5       55.41       49.05      9.39 o 
  18   2   5      176.89      184.16     13.24 o 
  19   2   5      213.97      239.77     14.75 o 
  20   2   5       23.88       27.88      9.08 o 
  21   2   5      155.86      136.96     12.31 o 
  22   2   5      115.43      114.73     11.85 o 
  23   2   5      220.35      231.55     15.17 o 
  24   2   5       48.82       26.62      9.43 o 
  25   2   5       46.93       38.54     10.26 o 
  26   2   5       49.65       46.30     10.52 o 
  27   2   5       10.49       11.52     11.54 o 
  28   2   5       15.88        8.89     11.58 o 
  29   2   5       62.94       57.55     20.26 o 
  30   2   5       24.32       26.49     12.62 o 
  31   2   5       44.50       48.10     13.73 o 
  32   2   5       12.33        4.01     12.09 o 
  33   2   5      216.94      193.03     32.59 o 
  34   2   5        9.00        1.08     33.54 o 
  35   2   5       74.05       64.65     20.12 o 
   0   3   5     1503.56     1766.20    182.46 o 
   1   3   5     1780.26     1857.30     90.63 o 
   2   3   5      279.52      462.48    123.84 o 
   3   3   5      429.66      470.82     23.57 o 
   4   3   5      497.53      583.47     26.05 o 
   5   3   5      838.30      873.44     60.10 o 
   6   3   5       94.08      163.87     28.89 o 
   7   3   5      742.41      749.63     35.98 o 
   8   3   5      188.10      234.20     64.42 o 
   9   3   5      270.30      288.42     24.92 o 
  10   3   5      192.33      188.37     21.39 o 
  11   3   5      662.13      654.25     51.35 o 
  12   3   5      154.81      184.38     21.09 o 
  13   3   5      852.48      799.07     45.10 o 
  14   3   5      418.86      438.44     24.45 o 
  15   3   5      212.96      207.33     14.34 o 
  16   3   5       58.35       50.24     10.32 o 
  17   3   5      457.47      436.50     20.93 o 
  18   3   5      205.87      208.01     21.17 o 
  19   3   5      456.93      486.91     21.80 o 
  20   3   5      180.69      188.23     14.48 o 
  21   3   5      418.93      444.26     27.62 o 
  22   3   5      131.70      113.16     12.84 o 
  23   3   5      543.54      496.66     23.20 o 
  24   3   5      215.82      203.58     18.44 o 
  25   3   5      378.70      381.85     23.94 o 
  26   3   5      169.14      187.33     18.36 o 
  27   3   5      193.57      190.35     19.00 o 
  28   3   5       84.14       72.80     19.12 o 
  29   3   5      249.61      278.66     27.58 o 
  30   3   5       56.26       46.00     18.99 o 
  31   3   5      199.67      245.56     39.03 o 
   1   4   5        6.85       -5.27     10.65 o 
   2   4   5        6.90        3.20     10.95 o 
   3   4   5       11.62        8.42     12.41 o 
   4   4   5       16.78       26.05     13.28 o 
   5   4   5        7.57       -8.54     11.85 o 
   6   4   5       20.51       16.22     13.15 o 
   7   4   5       27.70       24.80     14.25 o 
   8   4   5        9.98       21.58     13.75 o 
   9   4   5       22.47        3.03     13.63 o 
  10   4   5       58.05       61.50     23.11 o 
  11   4   5        4.57       -3.80     13.13 o 
  12   4   5       85.61       75.61     16.41 o 
  13   4   5       33.66       24.21     14.44 o 
  14   4   5        6.08       15.61     13.87 o 
  15   4   5        2.50       -6.69     13.21 o 
  16   4   5       42.64       38.42     14.94 o 
  17   4   5       16.71       20.67     14.26 o 
  18   4   5       42.64       60.60     16.09 o 
  19   4   5       15.15       -1.22     14.02 o 
  20   4   5       52.31       67.15     25.30 o 
  21   4   5       18.75        4.22     14.35 o 
  22   4   5        3.45        6.20     17.92 o 
   0   0   6     1318.61     1611.29    104.97 o 
   2   0   6     1569.76     1626.98    272.28 o 
   4   0   6     2128.53     2280.09     99.54 o 
   6   0   6     1953.41     1865.44     83.44 o 
   8   0   6      770.33      809.30     43.13 o 
  10   0   6     1780.73     1697.66    111.79 o 
  12   0   6     1853.00     1916.88    205.20 o 
  14   0   6     1405.07     1355.70    115.77 o 
  16   0   6     1027.40     1018.65     56.08 o 
  18   0   6     1599.57     1413.19    129.03 o 
  20   0   6      880.77      842.02     45.10 o 
  22   0   6      472.32      503.88     33.49 o 
  24   0   6      603.60      586.75     58.36 o 
  26   0   6      643.66      645.16     38.43 o 
  28   0   6      522.09      525.73     56.46 o 
  30   0   6      311.45      331.63     29.47 o 
  32   0   6      210.13      227.87     25.98 o 
  34   0   6      300.55      407.68     33.05 o 
   1   1   6       17.14       13.55      8.61 o 
   2   1   6      143.63      135.22     12.27 o 
   3   1   6       49.19       45.47      9.59 o 
   4   1   6       93.90      108.16     11.38 o 
   5   1   6      144.52      122.99     28.16 o 
   6   1   6      230.12      225.48     14.68 o 
   7   1   6      471.20      471.27     24.56 o 
   8   1   6      137.70      140.82     14.34 o 
   9   1   6      425.64      397.20     22.75 o 
  10   1   6       65.77       85.98     12.59 o 
  11   1   6       30.38       20.92     10.33 o 
  12   1   6       60.41       43.74     18.57 o 
  13   1   6      106.20      106.68     14.34 o 
  14   1   6       44.36       48.75     11.61 o 
  15   1   6      560.33      498.81     25.88 o 
  16   1   6      181.91      141.24     12.82 o 
  17   1   6       18.68       15.31      9.17 o 
  18   1   6      123.57      103.75     11.80 o 
  19   1   6       48.52       45.05     10.24 o 
  20   1   6       66.81       65.36     12.76 o 
  21   1   6       28.43       28.89     11.73 o 
  22   1   6        0.98        3.50     10.85 o 
  23   1   6        3.88       14.25     11.57 o 
  24   1   6       28.32       26.17     12.19 o 
  25   1   6       67.60       60.42     13.83 o 
  26   1   6       84.50      129.70     16.17 o 
  27   1   6       29.81       29.29     13.40 o 
  28   1   6       34.75       20.44     13.08 o 
  29   1   6       18.36       20.79     13.40 o 
  30   1   6       81.46      110.03     20.13 o 
  31   1   6       99.46      139.63     19.88 o 
  32   1   6       33.59       27.57     14.37 o 
  33   1   6       21.48       21.72     14.62 o 
   0   2   6      416.89      579.41     53.05 o 
   1   2   6      834.47      826.94     44.30 o 
   2   2   6      172.83      344.84     41.31 o 
   3   2   6     1311.98     1335.14     65.25 o 
   4   2   6        2.85       17.81     18.19 o 
   5   2   6      542.63      527.74     28.04 o 
   6   2   6      542.23      611.54     30.72 o 
   7   2   6     2636.28     2748.90    169.77 o 
   8   2   6       21.71       67.91     31.07 o 
   9   2   6      999.86     1053.67     42.59 o 
  10   2   6      460.24      444.66     24.65 o 
  11   2   6      260.51      271.65     19.38 o 
  12   2   6       72.77       72.93     13.71 o 
  13   2   6      385.34      387.37     22.90 o 
  14   2   6       42.10       42.96     12.01 o 
  15   2   6      733.95      737.27     42.56 o 
  16   2   6       40.04       52.08     11.92 o 
  17   2   6     1284.40     1240.88     41.42 o 
  18   2   6      116.07      119.81     12.93 o 
  19   2   6      427.50      498.78     23.30 o 
  20   2   6      102.90       67.86     12.84 o 
  21   2   6      606.73      590.02     25.82 o 
  22   2   6       44.56       38.60     11.15 o 
  23   2   6      304.73      307.79     20.26 o 
  24   2   6       23.18       14.92     12.36 o 
  25   2   6      401.45      418.11     25.54 o 
  26   2   6       21.47       20.84     12.91 o 
  27   2   6      439.24      461.73     27.21 o 
  28   2   6       17.51       16.59     19.58 o 
  29   2   6      249.53      287.12     22.73 o 
  30   2   6       13.57        2.28     13.46 o 
   1   3   6       73.01       76.34     14.94 o 
   2   3   6       44.98       71.57     15.06 o 
   3   3   6       55.34       73.42     15.36 o 
   4   3   6       46.87       53.42     14.52 o 
   5   3   6       16.27       24.33     15.26 o 
   6   3   6       58.49       81.30     18.76 o 
   7   3   6       66.87       82.85     18.55 o 
   8   3   6      221.09      220.29     46.42 o 
   9   3   6       84.55       71.01     17.93 o 
  10   3   6       25.62        7.27     14.65 o 
  11   3   6       81.27       91.07     19.20 o 
  12   3   6        5.60       -9.40     14.67 o 
  13   3   6       26.29       37.37     16.78 o 
  14   3   6       11.38        6.04     15.51 o 
  15   3   6      134.67      102.37     15.66 o 
  16   3   6        8.70        8.29     12.07 o 
  17   3   6       42.24       43.89     13.39 o 
  18   3   6        4.61      -12.17     11.13 o 
  19   3   6        0.14      -12.83     13.23 o 
  20   3   6        8.57       13.39     12.15 o 
  21   3   6       27.57       12.58     11.63 o 
  22   3   6       18.58       -5.11     14.49 o 
  23   3   6       20.28       15.78     11.08 o 
  24   3   6       59.92       41.71     12.49 o 
   0   4   6       93.24      121.26     31.07 o 
   1   4   6       61.61       97.34     29.18 o 
   2   4   6      148.42      214.40     25.85 o 
   3   4   6      111.69      153.53     20.03 o 
   4   4   6      519.68      564.85     34.72 o 
   5   4   6       37.23       80.33     18.08 o 
   6   4   6      354.28      401.30     51.36 o 
   7   4   6       11.63       26.12     18.23 o 
   8   4   6      163.04      196.15     41.48 o 
   9   4   6       17.01        6.42     15.33 o 
  10   4   6      216.26      230.33     23.85 o 
  11   4   6       27.04       27.75     16.39 o 
  12   4   6      273.69      246.43     26.50 o 
  13   4   6      105.83      114.01     20.11 o 
   2   0   7        0.27       -7.37     12.25 o 
   4   0   7      137.07      123.28     18.86 o 
   6   0   7       69.40       61.40     16.17 o 
   8   0   7      452.58      443.42     31.62 o 
  10   0   7       69.68       50.59     15.54 o 
  14   0   7      439.39      449.06     48.51 o 
  16   0   7      574.01      515.84     34.95 o 
  18   0   7      150.62       87.00     18.44 o 
  20   0   7       86.81       69.35     18.09 o 
  22   0   7      167.51      147.73     44.72 o 
  24   0   7      275.49      292.62     27.98 o 
  26   0   7       80.97       61.08     30.32 o 
  28   0   7       45.25       66.70     19.56 o 
   0   1   7      264.15      298.32     54.00 o 
   1   1   7      535.53      483.97     25.27 o 
   2   1   7      295.97      301.43     18.48 o 
   3   1   7      152.29      165.10     16.68 o 
   4   1   7      684.21      666.97     28.15 o 
   5   1   7      409.71      425.65     22.29 o 
   6   1   7      396.06      359.82     20.55 o 
   7   1   7      591.20      553.58     26.27 o 
   8   1   7      270.59      246.00     29.32 o 
   9   1   7       69.41       81.43     14.35 o 
  10   1   7      840.01      720.71     34.85 o 
  11   1   7      232.25      221.66     19.43 o 
  12   1   7      360.47      324.97     22.97 o 
  13   1   7      254.20      227.42     16.81 o 
  14   1   7      579.74      563.83     28.72 o 
  15   1   7      307.36      350.23     20.43 o 
  16   1   7      215.62      221.80     14.90 o 
  17   1   7      382.33      420.16     19.92 o 
  18   1   7      123.60      111.64     28.55 o 
  19   1   7      282.58      284.61     47.42 o 
  20   1   7      241.04      242.35     18.21 o 
  21   1   7      218.85      187.77     18.87 o 
  22   1   7      255.63      222.21     29.63 o 
  23   1   7      114.80       99.79     21.20 o 
  24   1   7      174.66      166.88     19.18 o 
  25   1   7       87.08       87.49     16.84 o 
  26   1   7      158.47      152.46     19.07 o 
   1   2   7       20.86       14.22     10.61 o 
   2   2   7       11.85       20.06     10.58 o 
   3   2   7       53.12       53.93     13.99 o 
   4   2   7       30.13       25.82     12.97 o 
   5   2   7       19.15       14.21     15.81 o 
   6   2   7      110.37       92.90     19.69 o 
   7   2   7       18.69       30.33     16.61 o 
   8   2   7        6.60       12.63     22.55 o 
   9   2   7        8.57       25.73     12.39 o 
  10   2   7       14.45       27.28     12.77 o 
  11   2   7        3.15       11.27     12.14 o 
  12   2   7       20.01        8.38     12.37 o 
  13   2   7       21.93        8.37     12.23 o 
  14   2   7       10.76       16.15     12.73 o 
  15   2   7       53.25       47.37     14.13 o 
  16   2   7       32.92       39.47     16.28 o 
  17   2   7       58.34       37.71     12.10 o 
  18   2   7       39.77       26.21     11.82 o 
  19   2   7       16.48       18.36     11.61 o 
  20   2   7        7.61       13.05     11.40 o 
  21   2   7       16.68       36.63     14.44 o 
  22   2   7       18.50        7.32     13.37 o 
  23   2   7       88.00      102.54     16.81 o 
   0   3   7      694.09      701.44     64.04 o 
   1   3   7      328.35      427.85     35.20 o 
   2   3   7      133.88      198.52     25.44 o 
   3   3   7      149.59      177.77     25.59 o 
   4   3   7      145.26      154.29     39.79 o 
   5   3   7      298.82      289.00     29.85 o 
   6   3   7       45.16       15.95     20.84 o 
   7   3   7      153.05      152.62     34.29 o 
   8   3   7       35.70       31.19     18.57 o 
   9   3   7      530.99      575.80     41.74 o 
  10   3   7       16.27       12.74     18.32 o 
  11   3   7      255.58      235.16     28.27 o 
  12   3   7      228.46      194.93     26.51 o 
  13   3   7       90.99       68.05     21.03 o 
  14   3   7      102.39      125.93     23.79 o 
   0   0   8      979.16      918.95     72.00 o 
   2   0   8      603.59      642.36     40.83 o 
   4   0   8      382.94      403.95     32.95 o 
   6   0   8      381.66      391.94     32.64 o 
   8   0   8      136.91      150.30     22.73 o 
  10   0   8      152.43      163.55     23.04 o 
  12   0   8      474.48      424.80     49.64 o 
  14   0   8      388.77      400.55     48.88 o 
  16   0   8       80.85       92.65     20.77 o 
   1   1   8       61.65       50.94     12.73 o 
   2   1   8       55.97       49.70     12.44 o 
   3   1   8       22.43       16.93     11.57 o 
   4   1   8        4.70        0.96     10.97 o 
   5   1   8        5.52        4.39     11.16 o 
   6   1   8        0.31       12.06     13.32 o 
   7   1   8       15.20        2.60     12.63 o 
   8   1   8       26.76       16.57     13.48 o 
   9   1   8       76.12       45.41     16.69 o 
  10   1   8       27.47       27.78     13.95 o 
  11   1   8       17.84        3.48     13.54 o 
  12   1   8       18.58        9.00     12.03 o 
  13   1   8        8.89        4.00     11.36 o 
  14   1   8        0.59        3.77     11.36 o 
  15   1   8       15.83        9.88     13.53 o 
   0   2   8       30.56       93.50     33.16 o 
   1   2   8      250.78      211.51     21.11 o 
   2   2   8       73.60      161.80     28.67 o 
   3   2   8      345.10      325.21     25.36 o 
   4   2   8       14.58       46.07     15.85 o 
   5   2   8      226.65      184.39     21.21 o 
   6   2   8        3.45       32.36     24.24 o 
   7   2   8      156.77      160.76     21.01 o 
                                                 
